# Supplementary material for: Time-course transcriptomic analysis of Petunia ×hybrida leaves under water deficit stress using RNA sequencing
Source: PLoS One. 2021 Apr 26;16(4):e0250284. doi: 10.1371/journal.pone.0250284 (PMC8075263; doi:10.1371/journal.pone.0250284)
Supplement: S1 File — (ZIP) [file pone.0250284.s005.zip]

Archive with 6 entries (6 files):
- Downregulated on day 1 (1).csv
- Downregulated on day 3.csv
- Downregulated on day 5.csv
- Upregulated on day 1.csv
- Upregulated on day 3.csv
- Upregulated on day 5.csv
