# Supplementary material for: Time-course transcriptomic analysis of Petunia ×hybrida leaves under water deficit stress using RNA sequencing
Source: PLoS One. 2021 Apr 26;16(4):e0250284. doi: 10.1371/journal.pone.0250284 (PMC8075263; doi:10.1371/journal.pone.0250284)
Supplement: S1 File — (ZIP) [file pone.0250284.s005.zip › Downregulated on day 3.csv]

Tags	GO ID	GO Name	GO Category	FDR	P-Value	Nr Test	Nr Reference	Non Annot Test	Non Annot Reference
[OVER]	GO:0008152	metabolic process	BIOLOGICAL_PROCESS	5.08E-59	6.96E-63	843	11794	1963	57874
[OVER]	GO:0009987	cellular process	BIOLOGICAL_PROCESS	7.41E-34	3.05E-37	738	11542	2068	58126
[OVER]	GO:0071704	organic substance metabolic process	BIOLOGICAL_PROCESS	7.60E-33	5.20E-36	645	9742	2161	59926
[OVER]	GO:0044238	primary metabolic process	BIOLOGICAL_PROCESS	2.33E-30	1.92E-33	617	9384	2189	60284
[OVER]	GO:0044237	cellular metabolic process	BIOLOGICAL_PROCESS	7.07E-28	6.78E-31	577	8787	2229	60881
[OVER]	GO:0044699	single-organism process	BIOLOGICAL_PROCESS	9.08E-24	9.95E-27	427	6154	2379	63514
[OVER]	GO:0050896	response to stimulus	BIOLOGICAL_PROCESS	2.53E-18	3.46E-21	225	2778	2581	66890
[OVER]	GO:0006807	nitrogen compound metabolic process	BIOLOGICAL_PROCESS	7.07E-16	1.36E-18	333	4971	2473	64697
[OVER]	GO:0034641	cellular nitrogen compound metabolic process	BIOLOGICAL_PROCESS	5.01E-15	1.10E-17	314	4676	2492	64992
[OVER]	GO:0043170	macromolecule metabolic process	BIOLOGICAL_PROCESS	1.44E-14	3.36E-17	416	6764	2390	62904
[OVER]	GO:0055114	oxidation-reduction process	BIOLOGICAL_PROCESS	1.49E-14	3.68E-17	125	1301	2681	68367
[OVER]	GO:0006950	response to stress	BIOLOGICAL_PROCESS	1.91E-14	4.96E-17	134	1451	2672	68217
[OVER]	GO:0044260	cellular macromolecule metabolic process	BIOLOGICAL_PROCESS	5.29E-14	1.45E-16	378	6052	2428	63616
[OVER]	GO:0044710	single-organism metabolic process	BIOLOGICAL_PROCESS	8.17E-14	2.46E-16	232	3215	2574	66453
[OVER]	GO:1901360	organic cyclic compound metabolic process	BIOLOGICAL_PROCESS	1.08E-12	3.41E-15	281	4243	2525	65425
[OVER]	GO:0006139	nucleobase-containing compound metabolic process	BIOLOGICAL_PROCESS	4.83E-12	1.65E-14	262	3931	2544	65737
[OVER]	GO:0046483	heterocycle metabolic process	BIOLOGICAL_PROCESS	5.98E-12	2.21E-14	271	4118	2535	65550
[OVER]	GO:0006725	cellular aromatic compound metabolic process	BIOLOGICAL_PROCESS	3.59E-11	1.43E-13	270	4171	2536	65497
[OVER]	GO:0009058	biosynthetic process	BIOLOGICAL_PROCESS	8.20E-11	3.71E-13	277	4349	2529	65319
[OVER]	GO:0032501	multicellular organismal process	BIOLOGICAL_PROCESS	2.43E-08	1.50E-10	82	907	2724	68761
[OVER]	GO:0055085	transmembrane transport	BIOLOGICAL_PROCESS	3.72E-08	2.40E-10	80	884	2726	68784
[OVER]	GO:0090304	nucleic acid metabolic process	BIOLOGICAL_PROCESS	6.32E-08	4.24E-10	180	2718	2626	66950
[OVER]	GO:0065007	biological regulation	BIOLOGICAL_PROCESS	6.71E-08	4.60E-10	191	2936	2615	66732
[OVER]	GO:0009056	catabolic process	BIOLOGICAL_PROCESS	2.04E-07	1.53E-09	95	1180	2711	68488
[OVER]	GO:0044707	single-multicellular organism process	BIOLOGICAL_PROCESS	3.08E-07	2.36E-09	73	817	2733	68851
[OVER]	GO:0007275	multicellular organism development	BIOLOGICAL_PROCESS	3.56E-07	2.78E-09	72	804	2734	68864
[OVER]	GO:0009791	post-embryonic development	BIOLOGICAL_PROCESS	4.81E-07	3.82E-09	47	421	2759	69247
[OVER]	GO:0045037	protein import into chloroplast stroma	BIOLOGICAL_PROCESS	5.38E-07	4.35E-09	7	2	2799	69666
[OVER]	GO:1901576	organic substance biosynthetic process	BIOLOGICAL_PROCESS	1.40E-06	1.25E-08	194	3136	2612	66532
[OVER]	GO:0019538	protein metabolic process	BIOLOGICAL_PROCESS	1.91E-06	1.72E-08	242	4135	2564	65533
[OVER]	GO:0072598	protein localization to chloroplast	BIOLOGICAL_PROCESS	3.88E-06	3.72E-08	7	4	2799	69664
[OVER]	GO:0072596	establishment of protein localization to chloroplast	BIOLOGICAL_PROCESS	3.88E-06	3.72E-08	7	4	2799	69664
[OVER]	GO:0045036	protein targeting to chloroplast	BIOLOGICAL_PROCESS	3.88E-06	3.72E-08	7	4	2799	69664
[OVER]	GO:0044249	cellular biosynthetic process	BIOLOGICAL_PROCESS	4.61E-06	4.49E-08	180	2912	2626	66756
[OVER]	GO:0044767	single-organism developmental process	BIOLOGICAL_PROCESS	8.55E-06	8.58E-08	75	934	2731	68734
[OVER]	GO:0010157	response to chlorate	BIOLOGICAL_PROCESS	8.55E-06	8.67E-08	5	0	2801	69668
[OVER]	GO:0006810	transport	BIOLOGICAL_PROCESS	1.24E-05	1.28E-07	141	2181	2665	67487
[OVER]	GO:0051234	establishment of localization	BIOLOGICAL_PROCESS	1.77E-05	1.89E-07	141	2197	2665	67471
[OVER]	GO:0042592	homeostatic process	BIOLOGICAL_PROCESS	2.01E-05	2.18E-07	41	395	2765	69273
[OVER]	GO:0042221	response to chemical	BIOLOGICAL_PROCESS	2.41E-05	2.64E-07	59	687	2747	68981
[OVER]	GO:0048856	anatomical structure development	BIOLOGICAL_PROCESS	2.49E-05	2.76E-07	74	947	2732	68721
[OVER]	GO:0000003	reproduction	BIOLOGICAL_PROCESS	2.82E-05	3.20E-07	51	559	2755	69109
[OVER]	GO:0051716	cellular response to stimulus	BIOLOGICAL_PROCESS	2.93E-05	3.38E-07	101	1447	2705	68221
[OVER]	GO:0044702	single organism reproductive process	BIOLOGICAL_PROCESS	3.02E-05	3.52E-07	41	403	2765	69265
[OVER]	GO:0051179	localization	BIOLOGICAL_PROCESS	4.17E-05	4.97E-07	141	2238	2665	67430
[OVER]	GO:0044267	cellular protein metabolic process	BIOLOGICAL_PROCESS	6.17E-05	7.61E-07	203	3527	2603	66141
[OVER]	GO:0044743	protein transmembrane import into intracellular organelle	BIOLOGICAL_PROCESS	6.88E-05	8.63E-07	11	34	2795	69634
[OVER]	GO:0044271	cellular nitrogen compound biosynthetic process	BIOLOGICAL_PROCESS	7.07E-05	9.01E-07	131	2065	2675	67603
[OVER]	GO:0065008	regulation of biological quality	BIOLOGICAL_PROCESS	7.66E-05	9.86E-07	50	566	2756	69102
[OVER]	GO:0050794	regulation of cellular process	BIOLOGICAL_PROCESS	7.87E-05	1.02E-06	142	2290	2664	67378
[OVER]	GO:0032502	developmental process	BIOLOGICAL_PROCESS	8.17E-05	1.07E-06	75	1003	2731	68665
[OVER]	GO:0050789	regulation of biological process	BIOLOGICAL_PROCESS	9.85E-05	1.31E-06	151	2483	2655	67185
[OVER]	GO:0010467	gene expression	BIOLOGICAL_PROCESS	1.02E-04	1.37E-06	137	2203	2669	67465
[OVER]	GO:0006796	phosphate-containing compound metabolic process	BIOLOGICAL_PROCESS	1.03E-04	1.40E-06	124	1945	2682	67723
[OVER]	GO:0065002	intracellular protein transmembrane transport	BIOLOGICAL_PROCESS	1.26E-04	1.73E-06	11	37	2795	69631
[OVER]	GO:0006793	phosphorus metabolic process	BIOLOGICAL_PROCESS	1.68E-04	2.40E-06	126	2008	2680	67660
[OVER]	GO:0005975	carbohydrate metabolic process	BIOLOGICAL_PROCESS	1.77E-04	2.55E-06	75	1029	2731	68639
[OVER]	GO:1901362	organic cyclic compound biosynthetic process	BIOLOGICAL_PROCESS	2.11E-04	3.09E-06	101	1527	2705	68141
[OVER]	GO:0006259	DNA metabolic process	BIOLOGICAL_PROCESS	2.34E-04	3.46E-06	76	1057	2730	68611
[OVER]	GO:0009704	de-etiolation	BIOLOGICAL_PROCESS	2.92E-04	4.40E-06	5	3	2801	69665
[OVER]	GO:0042254	ribosome biogenesis	BIOLOGICAL_PROCESS	2.97E-04	4.54E-06	26	221	2780	69447
[OVER]	GO:0022414	reproductive process	BIOLOGICAL_PROCESS	2.97E-04	4.55E-06	43	483	2763	69185
[OVER]	GO:0034645	cellular macromolecule biosynthetic process	BIOLOGICAL_PROCESS	4.29E-04	6.65E-06	126	2054	2680	67614
[OVER]	GO:0006270	DNA replication initiation	BIOLOGICAL_PROCESS	4.92E-04	7.69E-06	6	8	2800	69660
[OVER]	GO:1902578	single-organism localization	BIOLOGICAL_PROCESS	5.28E-04	8.46E-06	59	774	2747	68894
[OVER]	GO:0009059	macromolecule biosynthetic process	BIOLOGICAL_PROCESS	6.21E-04	1.00E-05	128	2114	2678	67554
[OVER]	GO:0071806	protein transmembrane transport	BIOLOGICAL_PROCESS	6.28E-04	1.02E-05	11	46	2795	69622
[OVER]	GO:0044765	single-organism transport	BIOLOGICAL_PROCESS	6.89E-04	1.16E-05	58	765	2748	68903
[OVER]	GO:0009314	response to radiation	BIOLOGICAL_PROCESS	7.35E-04	1.25E-05	21	165	2785	69503
[OVER]	GO:0072593	reactive oxygen species metabolic process	BIOLOGICAL_PROCESS	8.31E-04	1.45E-05	11	48	2795	69620
[OVER]	GO:0033554	cellular response to stress	BIOLOGICAL_PROCESS	8.43E-04	1.50E-05	35	377	2771	69291
[OVER]	GO:0043086	negative regulation of catalytic activity	BIOLOGICAL_PROCESS	9.46E-04	1.70E-05	12	59	2794	69609
[OVER]	GO:0016070	RNA metabolic process	BIOLOGICAL_PROCESS	0.001071909	1.97E-05	106	1702	2700	67966
[OVER]	GO:0044092	negative regulation of molecular function	BIOLOGICAL_PROCESS	0.001071909	1.97E-05	12	60	2794	69608
[OVER]	GO:0009639	response to red or far red light	BIOLOGICAL_PROCESS	0.001087578	2.01E-05	11	50	2795	69618
[OVER]	GO:0018130	heterocycle biosynthetic process	BIOLOGICAL_PROCESS	0.001170355	2.21E-05	91	1410	2715	68258
[OVER]	GO:0048731	system development	BIOLOGICAL_PROCESS	0.001233148	2.35E-05	39	452	2767	69216
[OVER]	GO:0044281	small molecule metabolic process	BIOLOGICAL_PROCESS	0.001472196	2.92E-05	83	1265	2723	68403
[OVER]	GO:0006749	glutathione metabolic process	BIOLOGICAL_PROCESS	0.001570196	3.16E-05	10	43	2796	69625
[OVER]	GO:0016125	sterol metabolic process	BIOLOGICAL_PROCESS	0.001570196	3.16E-05	10	43	2796	69625
[OVER]	GO:1902582	single-organism intracellular transport	BIOLOGICAL_PROCESS	0.001690463	3.43E-05	16	111	2790	69557
[OVER]	GO:0003006	developmental process involved in reproduction	BIOLOGICAL_PROCESS	0.001784107	3.64E-05	31	330	2775	69338
[OVER]	GO:0009607	response to biotic stimulus	BIOLOGICAL_PROCESS	0.001951246	4.06E-05	23	209	2783	69459
[OVER]	GO:1902580	single-organism cellular localization	BIOLOGICAL_PROCESS	0.001984105	4.16E-05	16	113	2790	69555
[OVER]	GO:1901564	organonitrogen compound metabolic process	BIOLOGICAL_PROCESS	0.002195248	4.69E-05	95	1521	2711	68147
[OVER]	GO:0034654	nucleobase-containing compound biosynthetic process	BIOLOGICAL_PROCESS	0.002195248	4.67E-05	82	1264	2724	68404
[OVER]	GO:0019438	aromatic compound biosynthetic process	BIOLOGICAL_PROCESS	0.002583979	5.70E-05	90	1430	2716	68238
[OVER]	GO:0042744	hydrogen peroxide catabolic process	BIOLOGICAL_PROCESS	0.002601052	5.80E-05	7	20	2799	69648
[OVER]	GO:0052547	regulation of peptidase activity	BIOLOGICAL_PROCESS	0.002601052	5.88E-05	6	13	2800	69655
[OVER]	GO:0010466	negative regulation of peptidase activity	BIOLOGICAL_PROCESS	0.002601052	5.88E-05	6	13	2800	69655
[OVER]	GO:0045861	negative regulation of proteolysis	BIOLOGICAL_PROCESS	0.002601052	5.88E-05	6	13	2800	69655
[OVER]	GO:0010035	response to inorganic substance	BIOLOGICAL_PROCESS	0.002602882	5.92E-05	15	104	2791	69564
[OVER]	GO:0017038	protein import	BIOLOGICAL_PROCESS	0.002852018	6.53E-05	15	105	2791	69563
[OVER]	GO:0034219	carbohydrate transmembrane transport	BIOLOGICAL_PROCESS	0.003083706	7.10E-05	10	48	2796	69620
[OVER]	GO:0006629	lipid metabolic process	BIOLOGICAL_PROCESS	0.0032343	7.58E-05	56	785	2750	68883
[OVER]	GO:0034470	ncRNA processing	BIOLOGICAL_PROCESS	0.003441061	8.20E-05	24	235	2782	69433
[OVER]	GO:0044763	single-organism cellular process	BIOLOGICAL_PROCESS	0.003448031	8.27E-05	179	3305	2627	66363
[OVER]	GO:0009416	response to light stimulus	BIOLOGICAL_PROCESS	0.003844183	9.27E-05	18	149	2788	69519
[OVER]	GO:0016310	phosphorylation	BIOLOGICAL_PROCESS	0.003861074	9.36E-05	87	1392	2719	68276
[OVER]	GO:0061458	reproductive system development	BIOLOGICAL_PROCESS	0.003988452	9.84E-05	28	301	2778	69367
[OVER]	GO:0048608	reproductive structure development	BIOLOGICAL_PROCESS	0.003988452	9.84E-05	28	301	2778	69367
[OVER]	GO:0007154	cell communication	BIOLOGICAL_PROCESS	0.004156082	1.03E-04	75	1159	2731	68509
[OVER]	GO:1901615	organic hydroxy compound metabolic process	BIOLOGICAL_PROCESS	0.004186689	1.04E-04	15	110	2791	69558
[OVER]	GO:0043412	macromolecule modification	BIOLOGICAL_PROCESS	0.004187404	1.05E-04	153	2764	2653	66904
[OVER]	GO:0051346	negative regulation of hydrolase activity	BIOLOGICAL_PROCESS	0.004364007	1.10E-04	6	15	2800	69653
[OVER]	GO:0019725	cellular homeostasis	BIOLOGICAL_PROCESS	0.004481115	1.15E-04	28	304	2778	69364
[OVER]	GO:0006261	DNA-dependent DNA replication	BIOLOGICAL_PROCESS	0.004481115	1.15E-04	9	41	2797	69627
[OVER]	GO:0042743	hydrogen peroxide metabolic process	BIOLOGICAL_PROCESS	0.004664553	1.20E-04	7	23	2799	69645
[OVER]	GO:0006952	defense response	BIOLOGICAL_PROCESS	0.004717424	1.22E-04	33	388	2773	69280
[OVER]	GO:0010154	fruit development	BIOLOGICAL_PROCESS	0.005419453	1.46E-04	18	155	2788	69513
[OVER]	GO:0071702	organic substance transport	BIOLOGICAL_PROCESS	0.005544771	1.52E-04	52	733	2754	68935
[OVER]	GO:0016072	rRNA metabolic process	BIOLOGICAL_PROCESS	0.005630419	1.58E-04	17	142	2789	69526
[OVER]	GO:0006464	cellular protein modification process	BIOLOGICAL_PROCESS	0.005630419	1.59E-04	145	2620	2661	67048
[OVER]	GO:0036211	protein modification process	BIOLOGICAL_PROCESS	0.005630419	1.59E-04	145	2620	2661	67048
[OVER]	GO:0051704	multi-organism process	BIOLOGICAL_PROCESS	0.005630419	1.57E-04	18	156	2788	69512
[OVER]	GO:0006694	steroid biosynthetic process	BIOLOGICAL_PROCESS	0.005885642	1.67E-04	10	54	2796	69614
[OVER]	GO:0090487	secondary metabolite catabolic process	BIOLOGICAL_PROCESS	0.006530659	1.91E-04	6	17	2800	69651
[OVER]	GO:0009407	toxin catabolic process	BIOLOGICAL_PROCESS	0.006530659	1.91E-04	6	17	2800	69651
[OVER]	GO:0006790	sulfur compound metabolic process	BIOLOGICAL_PROCESS	0.006791492	2.02E-04	23	235	2783	69433
[OVER]	GO:0019748	secondary metabolic process	BIOLOGICAL_PROCESS	0.006791492	2.02E-04	23	235	2783	69433
[OVER]	GO:0006974	cellular response to DNA damage stimulus	BIOLOGICAL_PROCESS	0.006802679	2.05E-04	24	251	2782	69417
[OVER]	GO:0008202	steroid metabolic process	BIOLOGICAL_PROCESS	0.006802679	2.05E-04	11	67	2795	69601
[OVER]	GO:0016129	phytosteroid biosynthetic process	BIOLOGICAL_PROCESS	0.007388057	2.28E-04	7	26	2799	69642
[OVER]	GO:0008643	carbohydrate transport	BIOLOGICAL_PROCESS	0.007625074	2.37E-04	13	93	2793	69575
[OVER]	GO:0044248	cellular catabolic process	BIOLOGICAL_PROCESS	0.007625074	2.37E-04	46	636	2760	69032
[OVER]	GO:1901700	response to oxygen-containing compound	BIOLOGICAL_PROCESS	0.007965709	2.50E-04	26	287	2780	69381
[OVER]	GO:0071897	DNA biosynthetic process	BIOLOGICAL_PROCESS	0.008010601	2.52E-04	12	81	2794	69587
[OVER]	GO:0052548	regulation of endopeptidase activity	BIOLOGICAL_PROCESS	0.008255187	2.65E-04	5	11	2801	69657
[OVER]	GO:0010951	negative regulation of endopeptidase activity	BIOLOGICAL_PROCESS	0.008255187	2.65E-04	5	11	2801	69657
[OVER]	GO:0006979	response to oxidative stress	BIOLOGICAL_PROCESS	0.00857338	2.81E-04	14	108	2792	69560
[OVER]	GO:0048316	seed development	BIOLOGICAL_PROCESS	0.009488083	3.13E-04	16	137	2790	69531
[OVER]	GO:0098869	cellular oxidant detoxification	BIOLOGICAL_PROCESS	0.009627951	3.21E-04	11	71	2795	69597
[OVER]	GO:1990748	cellular detoxification	BIOLOGICAL_PROCESS	0.009627951	3.21E-04	11	71	2795	69597
[OVER]	GO:0016128	phytosteroid metabolic process	BIOLOGICAL_PROCESS	0.009940616	3.35E-04	7	28	2799	69640
[OVER]	GO:0006518	peptide metabolic process	BIOLOGICAL_PROCESS	0.00995373	3.38E-04	52	760	2754	68908
[OVER]	GO:0006364	rRNA processing	BIOLOGICAL_PROCESS	0.00995373	3.37E-04	16	138	2790	69530
[OVER]	GO:0009636	response to toxic substance	BIOLOGICAL_PROCESS	0.009975394	3.40E-04	12	84	2794	69584
[OVER]	GO:0031323	regulation of cellular metabolic process	BIOLOGICAL_PROCESS	0.010608113	3.66E-04	73	1173	2733	68495
[OVER]	GO:0048878	chemical homeostasis	BIOLOGICAL_PROCESS	0.010982977	3.82E-04	21	215	2785	69453
[OVER]	GO:0009404	toxin metabolic process	BIOLOGICAL_PROCESS	0.011225922	3.95E-04	6	20	2800	69648
[OVER]	GO:0098754	detoxification	BIOLOGICAL_PROCESS	0.0123834	4.39E-04	11	74	2795	69594
[OVER]	GO:0006468	protein phosphorylation	BIOLOGICAL_PROCESS	0.012803911	4.56E-04	68	1083	2738	68585
[OVER]	GO:0007165	signal transduction	BIOLOGICAL_PROCESS	0.013580403	4.86E-04	66	1046	2740	68622
[OVER]	GO:0044700	single organism signaling	BIOLOGICAL_PROCESS	0.014455533	5.21E-04	66	1049	2740	68619
[OVER]	GO:0023052	signaling	BIOLOGICAL_PROCESS	0.014455533	5.21E-04	66	1049	2740	68619
[OVER]	GO:0043603	cellular amide metabolic process	BIOLOGICAL_PROCESS	0.014807157	5.36E-04	54	815	2752	68853
[OVER]	GO:0006260	DNA replication	BIOLOGICAL_PROCESS	0.016189781	5.93E-04	11	77	2795	69591
[OVER]	GO:0016132	brassinosteroid biosynthetic process	BIOLOGICAL_PROCESS	0.016303032	6.05E-04	6	22	2800	69646
[OVER]	GO:0010268	brassinosteroid homeostasis	BIOLOGICAL_PROCESS	0.016303032	6.05E-04	6	22	2800	69646
[OVER]	GO:0006575	cellular modified amino acid metabolic process	BIOLOGICAL_PROCESS	0.017280399	6.53E-04	11	78	2795	69590
[OVER]	GO:0080090	regulation of primary metabolic process	BIOLOGICAL_PROCESS	0.01756992	6.67E-04	71	1160	2735	68508
[OVER]	GO:0055088	lipid homeostasis	BIOLOGICAL_PROCESS	0.017577754	6.69E-04	7	32	2799	69636
[OVER]	GO:0009640	photomorphogenesis	BIOLOGICAL_PROCESS	0.019178768	7.38E-04	6	23	2800	69645
[OVER]	GO:0022613	ribonucleoprotein complex biogenesis	BIOLOGICAL_PROCESS	0.019649657	7.62E-04	26	311	2780	69357
[OVER]	GO:0006281	DNA repair	BIOLOGICAL_PROCESS	0.019649657	7.59E-04	22	244	2784	69424
[OVER]	GO:0030162	regulation of proteolysis	BIOLOGICAL_PROCESS	0.020094107	7.85E-04	7	33	2799	69635
[OVER]	GO:0009719	response to endogenous stimulus	BIOLOGICAL_PROCESS	0.020239215	7.96E-04	40	563	2766	69105
[OVER]	GO:0019222	regulation of metabolic process	BIOLOGICAL_PROCESS	0.020424989	8.06E-04	75	1250	2731	68418
[OVER]	GO:0032774	RNA biosynthetic process	BIOLOGICAL_PROCESS	0.02066538	8.21E-04	64	1029	2742	68639
[OVER]	GO:0060255	regulation of macromolecule metabolic process	BIOLOGICAL_PROCESS	0.02179198	8.75E-04	72	1193	2734	68475
[OVER]	GO:0016131	brassinosteroid metabolic process	BIOLOGICAL_PROCESS	0.022167716	8.93E-04	6	24	2800	69644
[OVER]	GO:0016311	dephosphorylation	BIOLOGICAL_PROCESS	0.023401081	9.49E-04	25	299	2781	69369
[OVER]	GO:0009628	response to abiotic stimulus	BIOLOGICAL_PROCESS	0.024222277	9.89E-04	33	441	2773	69227
[OVER]	GO:1901617	organic hydroxy compound biosynthetic process	BIOLOGICAL_PROCESS	0.025323934	0.001037383	10	70	2796	69598
[OVER]	GO:0016101	diterpenoid metabolic process	BIOLOGICAL_PROCESS	0.025352617	0.001048978	5	16	2801	69652
[OVER]	GO:0006814	sodium ion transport	BIOLOGICAL_PROCESS	0.025352617	0.001048978	5	16	2801	69652
[OVER]	GO:0009611	response to wounding	BIOLOGICAL_PROCESS	0.025352617	0.001048978	5	16	2801	69652
[OVER]	GO:0006855	drug transmembrane transport	BIOLOGICAL_PROCESS	0.025445616	0.00108721	9	58	2797	69610
[OVER]	GO:0042493	response to drug	BIOLOGICAL_PROCESS	0.025445616	0.00108721	9	58	2797	69610
[OVER]	GO:0015893	drug transport	BIOLOGICAL_PROCESS	0.025445616	0.00108721	9	58	2797	69610
[OVER]	GO:0006508	proteolysis	BIOLOGICAL_PROCESS	0.026785342	0.001148625	45	670	2761	68998
[OVER]	GO:0034660	ncRNA metabolic process	BIOLOGICAL_PROCESS	0.027241558	0.001175653	25	304	2781	69364
[OVER]	GO:0097659	nucleic acid-templated transcription	BIOLOGICAL_PROCESS	0.027725451	0.001200335	63	1026	2743	68642
[OVER]	GO:1905039	carboxylic acid transmembrane transport	BIOLOGICAL_PROCESS	0.027786021	0.001210571	9	59	2797	69609
[OVER]	GO:0044711	single-organism biosynthetic process	BIOLOGICAL_PROCESS	0.028272349	0.001239506	66	1088	2740	68580
[OVER]	GO:0001101	response to acid chemical	BIOLOGICAL_PROCESS	0.02947802	0.001296403	20	222	2786	69446
[OVER]	GO:0006954	inflammatory response	BIOLOGICAL_PROCESS	0.032944835	0.001498518	2	0	2804	69668
[OVER]	GO:0009414	response to water deprivation	BIOLOGICAL_PROCESS	0.033375413	0.001522676	8	49	2798	69619
[OVER]	GO:0006970	response to osmotic stress	BIOLOGICAL_PROCESS	0.034703639	0.001588028	11	88	2795	69580
[OVER]	GO:0072594	establishment of protein localization to organelle	BIOLOGICAL_PROCESS	0.035167347	0.001614065	16	162	2790	69506
[OVER]	GO:0071267	L-methionine salvage	BIOLOGICAL_PROCESS	0.035367886	0.001642652	4	10	2802	69658
[OVER]	GO:0019509	L-methionine salvage from methylthioadenosine	BIOLOGICAL_PROCESS	0.035367886	0.001642652	4	10	2802	69658
[OVER]	GO:0043102	amino acid salvage	BIOLOGICAL_PROCESS	0.035367886	0.001642652	4	10	2802	69658
[OVER]	GO:1903825	organic acid transmembrane transport	BIOLOGICAL_PROCESS	0.035417087	0.001649789	9	62	2797	69606
[OVER]	GO:0006515	misfolded or incompletely synthesized protein catabolic process	BIOLOGICAL_PROCESS	0.038399388	0.001804492	3	4	2803	69664
[OVER]	GO:0008610	lipid biosynthetic process	BIOLOGICAL_PROCESS	0.044117352	0.002096687	26	336	2780	69332
[OVER]	GO:0044255	cellular lipid metabolic process	BIOLOGICAL_PROCESS	0.044117352	0.002097372	32	445	2774	69223
[OVER]	GO:0009415	response to water	BIOLOGICAL_PROCESS	0.044651474	0.002128882	8	52	2798	69616
[OVER]	GO:0016102	diterpenoid biosynthetic process	BIOLOGICAL_PROCESS	0.045030594	0.002171636	4	11	2802	69657
[OVER]	GO:0046942	carboxylic acid transport	BIOLOGICAL_PROCESS	0.045030594	0.0021535	10	78	2796	69590
[OVER]	GO:0006457	protein folding	BIOLOGICAL_PROCESS	0.049001661	0.002369857	15	153	2791	69515
[OVER]	GO:0044712	single-organism catabolic process	BIOLOGICAL_PROCESS	0.049097757	0.002390855	24	304	2782	69364
[OVER]	GO:0006351	transcription, DNA-templated	BIOLOGICAL_PROCESS	0.049097757	0.002394684	61	1018	2745	68650
[OVER]	GO:0048609	multicellular organismal reproductive process	BIOLOGICAL_PROCESS	0.049099144	0.002408206	5	20	2801	69648
[OVER]	GO:0005623	cell	CELLULAR_COMPONENT	1.20E-19	1.48E-22	600	10037	2206	59631
[OVER]	GO:0044464	cell part	CELLULAR_COMPONENT	3.76E-18	5.67E-21	588	9953	2218	59715
[OVER]	GO:0016020	membrane	CELLULAR_COMPONENT	8.17E-14	2.46E-16	459	7748	2347	61920
[OVER]	GO:0044424	intracellular part	CELLULAR_COMPONENT	6.01E-12	2.31E-14	481	8447	2325	61221
[OVER]	GO:0043229	intracellular organelle	CELLULAR_COMPONENT	3.66E-11	1.50E-13	408	6998	2398	62670
[OVER]	GO:0043226	organelle	CELLULAR_COMPONENT	4.82E-11	2.05E-13	408	7014	2398	62654
[OVER]	GO:0005622	intracellular	CELLULAR_COMPONENT	7.21E-11	3.16E-13	497	8939	2309	60729
[OVER]	GO:0030312	external encapsulating structure	CELLULAR_COMPONENT	3.09E-10	1.48E-12	46	312	2760	69356
[OVER]	GO:0016021	integral component of membrane	CELLULAR_COMPONENT	7.40E-10	3.65E-12	262	4145	2544	65523
[OVER]	GO:0031224	intrinsic component of membrane	CELLULAR_COMPONENT	8.88E-10	4.50E-12	263	4174	2543	65494
[OVER]	GO:0005618	cell wall	CELLULAR_COMPONENT	9.62E-10	5.01E-12	45	312	2761	69356
[OVER]	GO:0005576	extracellular region	CELLULAR_COMPONENT	6.39E-09	3.50E-11	45	333	2761	69335
[OVER]	GO:0043231	intracellular membrane-bounded organelle	CELLULAR_COMPONENT	1.01E-08	5.69E-11	360	6302	2446	63366
[OVER]	GO:0043227	membrane-bounded organelle	CELLULAR_COMPONENT	1.17E-08	6.89E-11	362	6355	2444	63313
[OVER]	GO:0044425	membrane part	CELLULAR_COMPONENT	2.05E-08	1.24E-10	267	4404	2539	65264
[OVER]	GO:0071944	cell periphery	CELLULAR_COMPONENT	3.10E-08	1.95E-10	121	1585	2685	68083
[OVER]	GO:0005737	cytoplasm	CELLULAR_COMPONENT	4.81E-08	3.16E-10	333	5826	2473	63842
[OVER]	GO:0009532	plastid stroma	CELLULAR_COMPONENT	9.98E-07	8.48E-09	33	239	2773	69429
[OVER]	GO:0009536	plastid	CELLULAR_COMPONENT	8.51E-06	8.40E-08	98	1346	2708	68322
[OVER]	GO:0009570	chloroplast stroma	CELLULAR_COMPONENT	1.27E-05	1.32E-07	30	231	2776	69437
[OVER]	GO:0044435	plastid part	CELLULAR_COMPONENT	1.57E-05	1.66E-07	46	467	2760	69201
[OVER]	GO:0044434	chloroplast part	CELLULAR_COMPONENT	3.87E-05	4.56E-07	44	454	2762	69214
[OVER]	GO:0044444	cytoplasmic part	CELLULAR_COMPONENT	6.88E-05	8.67E-07	255	4637	2551	65031
[OVER]	GO:0009507	chloroplast	CELLULAR_COMPONENT	1.84E-04	2.67E-06	69	921	2737	68747
[OVER]	GO:0005777	peroxisome	CELLULAR_COMPONENT	4.97E-04	7.90E-06	17	109	2789	69559
[OVER]	GO:0042579	microbody	CELLULAR_COMPONENT	4.97E-04	7.90E-06	17	109	2789	69559
[OVER]	GO:0042555	MCM complex	CELLULAR_COMPONENT	6.50E-04	1.09E-05	4	1	2802	69667
[OVER]	GO:0005634	nucleus	CELLULAR_COMPONENT	8.40E-04	1.47E-05	164	2878	2642	66790
[OVER]	GO:0032040	small-subunit processome	CELLULAR_COMPONENT	0.001170355	2.20E-05	9	32	2797	69636
[OVER]	GO:0043228	non-membrane-bounded organelle	CELLULAR_COMPONENT	0.001262288	2.44E-05	80	1200	2726	68468
[OVER]	GO:0043232	intracellular non-membrane-bounded organelle	CELLULAR_COMPONENT	0.001262288	2.44E-05	80	1200	2726	68468
[OVER]	GO:0005773	vacuole	CELLULAR_COMPONENT	0.00220281	4.74E-05	38	451	2768	69217
[OVER]	GO:0000347	THO complex	CELLULAR_COMPONENT	0.005209746	1.38E-04	4	4	2802	69664
[OVER]	GO:0044446	intracellular organelle part	CELLULAR_COMPONENT	0.006530659	1.89E-04	137	2461	2669	67207
[OVER]	GO:0044422	organelle part	CELLULAR_COMPONENT	0.006631639	1.95E-04	137	2463	2669	67205
[OVER]	GO:0009514	glyoxysome	CELLULAR_COMPONENT	0.007337713	2.25E-04	3	1	2803	69667
[OVER]	GO:0030684	preribosome	CELLULAR_COMPONENT	0.007875727	2.46E-04	10	57	2796	69611
[OVER]	GO:1990904	ribonucleoprotein complex	CELLULAR_COMPONENT	0.00990976	3.33E-04	48	684	2758	68984
[OVER]	GO:0030529	intracellular ribonucleoprotein complex	CELLULAR_COMPONENT	0.00990976	3.33E-04	48	684	2758	68984
[OVER]	GO:0030894	replisome	CELLULAR_COMPONENT	0.016189781	5.94E-04	4	7	2802	69661
[OVER]	GO:0009526	plastid envelope	CELLULAR_COMPONENT	0.016581236	6.22E-04	20	208	2786	69460
[OVER]	GO:0005730	nucleolus	CELLULAR_COMPONENT	0.019736723	7.68E-04	19	196	2787	69472
[OVER]	GO:0009941	chloroplast envelope	CELLULAR_COMPONENT	0.020507716	8.12E-04	19	197	2787	69471
[OVER]	GO:0048046	apoplast	CELLULAR_COMPONENT	0.021107872	8.42E-04	12	94	2794	69574
[OVER]	GO:0005782	peroxisomal matrix	CELLULAR_COMPONENT	0.025445616	0.001061754	3	3	2803	69665
[OVER]	GO:0070013	intracellular organelle lumen	CELLULAR_COMPONENT	0.025445616	0.001087688	41	592	2765	69076
[OVER]	GO:0031907	microbody lumen	CELLULAR_COMPONENT	0.025445616	0.001061754	3	3	2803	69665
[OVER]	GO:0031974	membrane-enclosed lumen	CELLULAR_COMPONENT	0.025445616	0.001087688	41	592	2765	69076
[OVER]	GO:0043233	organelle lumen	CELLULAR_COMPONENT	0.025445616	0.001087688	41	592	2765	69076
[OVER]	GO:0005886	plasma membrane	CELLULAR_COMPONENT	0.027148068	0.001167899	76	1289	2730	68379
[OVER]	GO:0031981	nuclear lumen	CELLULAR_COMPONENT	0.030886513	0.001375273	36	506	2770	69162
[OVER]	GO:0005840	ribosome	CELLULAR_COMPONENT	0.032201049	0.001440411	33	452	2773	69216
[OVER]	GO:0042646	plastid nucleoid	CELLULAR_COMPONENT	0.035367886	0.001642652	4	10	2802	69658
[OVER]	GO:0003824	catalytic activity	MOLECULAR_FUNCTION	2.20E-47	6.03E-51	730	10343	2076	59325
[OVER]	GO:0005488	binding	MOLECULAR_FUNCTION	4.63E-33	2.54E-36	838	13726	1968	55942
[OVER]	GO:0097159	organic cyclic compound binding	MOLECULAR_FUNCTION	2.88E-16	5.13E-19	482	7939	2324	61729
[OVER]	GO:1901363	heterocyclic compound binding	MOLECULAR_FUNCTION	2.88E-16	4.80E-19	482	7936	2324	61732
[OVER]	GO:0016491	oxidoreductase activity	MOLECULAR_FUNCTION	2.15E-15	4.43E-18	124	1247	2682	68421
[OVER]	GO:0005215	transporter activity	MOLECULAR_FUNCTION	3.78E-12	1.24E-14	118	1302	2688	68366
[OVER]	GO:0043167	ion binding	MOLECULAR_FUNCTION	5.97E-12	2.13E-14	323	5152	2483	64516
[OVER]	GO:0016740	transferase activity	MOLECULAR_FUNCTION	1.23E-10	5.71E-13	275	4327	2531	65341
[OVER]	GO:0016787	hydrolase activity	MOLECULAR_FUNCTION	3.65E-09	1.95E-11	233	3637	2573	66031
[OVER]	GO:0005506	iron ion binding	MOLECULAR_FUNCTION	1.01E-08	5.81E-11	42	300	2764	69368
[OVER]	GO:0043169	cation binding	MOLECULAR_FUNCTION	6.75E-08	4.72E-10	175	2625	2631	67043
[OVER]	GO:0020037	heme binding	MOLECULAR_FUNCTION	7.30E-08	5.22E-10	37	260	2769	69408
[OVER]	GO:0046872	metal ion binding	MOLECULAR_FUNCTION	7.30E-08	5.30E-10	174	2610	2632	67058
[OVER]	GO:0046906	tetrapyrrole binding	MOLECULAR_FUNCTION	1.63E-07	1.20E-09	39	295	2767	69373
[OVER]	GO:0036094	small molecule binding	MOLECULAR_FUNCTION	5.85E-07	4.81E-09	252	4276	2554	65392
[OVER]	GO:0051213	dioxygenase activity	MOLECULAR_FUNCTION	8.49E-07	7.10E-09	22	109	2784	69559
[OVER]	GO:1901265	nucleoside phosphate binding	MOLECULAR_FUNCTION	1.24E-06	1.09E-08	246	4194	2560	65474
[OVER]	GO:0000166	nucleotide binding	MOLECULAR_FUNCTION	1.24E-06	1.09E-08	246	4194	2560	65474
[OVER]	GO:0016772	transferase activity, transferring phosphorus-containing groups	MOLECULAR_FUNCTION	3.19E-06	2.93E-08	134	1988	2672	67680
[OVER]	GO:0003676	nucleic acid binding	MOLECULAR_FUNCTION	2.53E-05	2.85E-07	230	4038	2576	65630
[OVER]	GO:0003677	DNA binding	MOLECULAR_FUNCTION	5.56E-05	6.77E-07	122	1876	2684	67792
[OVER]	GO:0022857	transmembrane transporter activity	MOLECULAR_FUNCTION	5.56E-05	6.77E-07	64	795	2742	68873
[OVER]	GO:0016788	hydrolase activity, acting on ester bonds	MOLECULAR_FUNCTION	1.42E-04	1.97E-06	61	770	2745	68898
[OVER]	GO:0001071	nucleic acid binding transcription factor activity	MOLECULAR_FUNCTION	1.67E-04	2.36E-06	52	619	2754	69049
[OVER]	GO:0003700	transcription factor activity, sequence-specific DNA binding	MOLECULAR_FUNCTION	1.67E-04	2.36E-06	52	619	2754	69049
[OVER]	GO:0004497	monooxygenase activity	MOLECULAR_FUNCTION	2.79E-04	4.17E-06	27	234	2779	69434
[OVER]	GO:0004364	glutathione transferase activity	MOLECULAR_FUNCTION	6.31E-04	1.04E-05	10	37	2796	69631
[OVER]	GO:0010309	acireductone dioxygenase [iron(II)-requiring] activity	MOLECULAR_FUNCTION	6.50E-04	1.09E-05	4	1	2802	69667
[OVER]	GO:0005515	protein binding	MOLECULAR_FUNCTION	7.63E-04	1.31E-05	223	4128	2583	65540
[OVER]	GO:0016301	kinase activity	MOLECULAR_FUNCTION	7.98E-04	1.38E-05	110	1766	2696	67902
[OVER]	GO:0016705	oxidoreductase activity, acting on paired donors, with incorporation or reduction of molecular oxygen	MOLECULAR_FUNCTION	8.43E-04	1.50E-05	29	283	2777	69385
[OVER]	GO:0043168	anion binding	MOLECULAR_FUNCTION	9.51E-04	1.72E-05	163	2866	2643	66802
[OVER]	GO:0034061	DNA polymerase activity	MOLECULAR_FUNCTION	0.001100001	2.05E-05	13	71	2793	69597
[OVER]	GO:0004553	hydrolase activity, hydrolyzing O-glycosyl compounds	MOLECULAR_FUNCTION	0.001268576	2.47E-05	30	307	2776	69361
[OVER]	GO:0030247	polysaccharide binding	MOLECULAR_FUNCTION	0.001325403	2.61E-05	12	62	2794	69606
[OVER]	GO:0001871	pattern binding	MOLECULAR_FUNCTION	0.001325403	2.61E-05	12	62	2794	69606
[OVER]	GO:0046914	transition metal ion binding	MOLECULAR_FUNCTION	0.00178766	3.67E-05	101	1630	2705	68038
[OVER]	GO:0030554	adenyl nucleotide binding	MOLECULAR_FUNCTION	0.001870158	3.87E-05	131	2244	2675	67424
[OVER]	GO:0004252	serine-type endopeptidase activity	MOLECULAR_FUNCTION	0.002118531	4.47E-05	14	89	2792	69579
[OVER]	GO:0097367	carbohydrate derivative binding	MOLECULAR_FUNCTION	0.002388462	5.17E-05	144	2531	2662	67137
[OVER]	GO:0032559	adenyl ribonucleotide binding	MOLECULAR_FUNCTION	0.002466007	5.37E-05	130	2241	2676	67427
[OVER]	GO:0016773	phosphotransferase activity, alcohol group as acceptor	MOLECULAR_FUNCTION	0.002474533	5.42E-05	78	1192	2728	68476
[OVER]	GO:0016835	carbon-oxygen lyase activity	MOLECULAR_FUNCTION	0.00308473	7.18E-05	15	106	2791	69562
[OVER]	GO:0016661	oxidoreductase activity, acting on other nitrogenous compounds as donors	MOLECULAR_FUNCTION	0.00308473	7.14E-05	4	3	2802	69665
[OVER]	GO:0016798	hydrolase activity, acting on glycosyl bonds	MOLECULAR_FUNCTION	0.003298739	7.77E-05	31	345	2775	69323
[OVER]	GO:0004672	protein kinase activity	MOLECULAR_FUNCTION	0.003346554	7.93E-05	71	1071	2735	68597
[OVER]	GO:0004175	endopeptidase activity	MOLECULAR_FUNCTION	0.003915431	9.55E-05	25	253	2781	69415
[OVER]	GO:0030246	carbohydrate binding	MOLECULAR_FUNCTION	0.004481115	1.15E-04	26	272	2780	69396
[OVER]	GO:0017171	serine hydrolase activity	MOLECULAR_FUNCTION	0.00478797	1.25E-04	17	139	2789	69529
[OVER]	GO:0008236	serine-type peptidase activity	MOLECULAR_FUNCTION	0.00478797	1.25E-04	17	139	2789	69529
[OVER]	GO:0032553	ribonucleotide binding	MOLECULAR_FUNCTION	0.004902804	1.29E-04	140	2501	2666	67167
[OVER]	GO:0019825	oxygen binding	MOLECULAR_FUNCTION	0.005209746	1.38E-04	4	4	2802	69664
[OVER]	GO:0005524	ATP binding	MOLECULAR_FUNCTION	0.005312768	1.42E-04	118	2045	2688	67623
[OVER]	GO:0022892	substrate-specific transporter activity	MOLECULAR_FUNCTION	0.005542072	1.50E-04	49	677	2757	68991
[OVER]	GO:0001882	nucleoside binding	MOLECULAR_FUNCTION	0.005544771	1.53E-04	138	2469	2668	67199
[OVER]	GO:0008408	3'-5' exonuclease activity	MOLECULAR_FUNCTION	0.005544771	1.52E-04	8	33	2798	69635
[OVER]	GO:0022891	substrate-specific transmembrane transporter activity	MOLECULAR_FUNCTION	0.005544771	1.51E-04	44	586	2762	69082
[OVER]	GO:0004518	nuclease activity	MOLECULAR_FUNCTION	0.005630419	1.58E-04	26	278	2780	69390
[OVER]	GO:0030234	enzyme regulator activity	MOLECULAR_FUNCTION	0.005998713	1.71E-04	28	312	2778	69356
[OVER]	GO:0015925	galactosidase activity	MOLECULAR_FUNCTION	0.006482388	1.86E-04	7	25	2799	69643
[OVER]	GO:0030414	peptidase inhibitor activity	MOLECULAR_FUNCTION	0.006530659	1.91E-04	6	17	2800	69651
[OVER]	GO:0061134	peptidase regulator activity	MOLECULAR_FUNCTION	0.006530659	1.91E-04	6	17	2800	69651
[OVER]	GO:0017076	purine nucleotide binding	MOLECULAR_FUNCTION	0.006802679	2.05E-04	137	2466	2669	67202
[OVER]	GO:0032549	ribonucleoside binding	MOLECULAR_FUNCTION	0.006990421	2.12E-04	137	2468	2669	67200
[OVER]	GO:0048307	ferredoxin-nitrite reductase activity	MOLECULAR_FUNCTION	0.007337713	2.25E-04	3	1	2803	69667
[OVER]	GO:0016664	oxidoreductase activity, acting on other nitrogenous compounds as donors, iron-sulfur protein as acceptor	MOLECULAR_FUNCTION	0.007337713	2.25E-04	3	1	2803	69667
[OVER]	GO:0098772	molecular function regulator	MOLECULAR_FUNCTION	0.008023751	2.54E-04	29	337	2777	69331
[OVER]	GO:0004857	enzyme inhibitor activity	MOLECULAR_FUNCTION	0.008097122	2.57E-04	11	69	2795	69599
[OVER]	GO:0001883	purine nucleoside binding	MOLECULAR_FUNCTION	0.008435409	2.74E-04	136	2463	2670	67205
[OVER]	GO:0032555	purine ribonucleotide binding	MOLECULAR_FUNCTION	0.008435409	2.74E-04	136	2463	2670	67205
[OVER]	GO:0032550	purine ribonucleoside binding	MOLECULAR_FUNCTION	0.008435409	2.74E-04	136	2463	2670	67205
[OVER]	GO:0003735	structural constituent of ribosome	MOLECULAR_FUNCTION	0.008546973	2.79E-04	31	373	2775	69295
[OVER]	GO:0015297	antiporter activity	MOLECULAR_FUNCTION	0.00929519	3.06E-04	14	109	2792	69559
[OVER]	GO:0048037	cofactor binding	MOLECULAR_FUNCTION	0.0103574	3.55E-04	34	431	2772	69237
[OVER]	GO:0016765	transferase activity, transferring alkyl or aryl (other than methyl) groups	MOLECULAR_FUNCTION	0.010502824	3.61E-04	14	111	2792	69557
[OVER]	GO:0051119	sugar transmembrane transporter activity	MOLECULAR_FUNCTION	0.010663523	3.70E-04	9	49	2797	69619
[OVER]	GO:0004556	alpha-amylase activity	MOLECULAR_FUNCTION	0.011170558	3.90E-04	4	6	2802	69662
[OVER]	GO:0010333	terpene synthase activity	MOLECULAR_FUNCTION	0.011225922	3.95E-04	6	20	2800	69648
[OVER]	GO:0016779	nucleotidyltransferase activity	MOLECULAR_FUNCTION	0.012130433	4.29E-04	19	186	2787	69482
[OVER]	GO:0016209	antioxidant activity	MOLECULAR_FUNCTION	0.014807157	5.38E-04	11	76	2795	69592
[OVER]	GO:0098809	nitrite reductase activity	MOLECULAR_FUNCTION	0.015000593	5.47E-04	3	2	2803	69666
[OVER]	GO:0004565	beta-galactosidase activity	MOLECULAR_FUNCTION	0.016303032	6.05E-04	6	22	2800	69646
[OVER]	GO:0004527	exonuclease activity	MOLECULAR_FUNCTION	0.016451865	6.13E-04	9	53	2797	69615
[OVER]	GO:0015291	secondary active transmembrane transporter activity	MOLECULAR_FUNCTION	0.016581236	6.22E-04	20	208	2786	69460
[OVER]	GO:0003887	DNA-directed DNA polymerase activity	MOLECULAR_FUNCTION	0.016970088	6.39E-04	5	14	2801	69654
[OVER]	GO:0046943	carboxylic acid transmembrane transporter activity	MOLECULAR_FUNCTION	0.018087112	6.91E-04	10	66	2796	69602
[OVER]	GO:0035639	purine ribonucleoside triphosphate binding	MOLECULAR_FUNCTION	0.018093638	6.94E-04	124	2267	2682	67401
[OVER]	GO:0015144	carbohydrate transmembrane transporter activity	MOLECULAR_FUNCTION	0.02014395	7.89E-04	11	80	2795	69588
[OVER]	GO:1901476	carbohydrate transporter activity	MOLECULAR_FUNCTION	0.021636144	8.66E-04	11	81	2795	69587
[OVER]	GO:0005342	organic acid transmembrane transporter activity	MOLECULAR_FUNCTION	0.023254884	9.40E-04	10	69	2796	69599
[OVER]	GO:0004601	peroxidase activity	MOLECULAR_FUNCTION	0.02394203	9.74E-04	9	57	2797	69611
[OVER]	GO:0015238	drug transmembrane transporter activity	MOLECULAR_FUNCTION	0.025445616	0.00108721	9	58	2797	69610
[OVER]	GO:0090484	drug transporter activity	MOLECULAR_FUNCTION	0.025445616	0.00108721	9	58	2797	69610
[OVER]	GO:0016684	oxidoreductase activity, acting on peroxide as acceptor	MOLECULAR_FUNCTION	0.027786021	0.001210571	9	59	2797	69609
[OVER]	GO:0008514	organic anion transmembrane transporter activity	MOLECULAR_FUNCTION	0.028238619	0.001234158	11	85	2795	69583
[OVER]	GO:0004866	endopeptidase inhibitor activity	MOLECULAR_FUNCTION	0.029703721	0.001314468	5	17	2801	69651
[OVER]	GO:0061135	endopeptidase regulator activity	MOLECULAR_FUNCTION	0.029703721	0.001314468	5	17	2801	69651
[OVER]	GO:0070011	peptidase activity, acting on L-amino acid peptides	MOLECULAR_FUNCTION	0.029730516	0.001319727	30	395	2776	69273
[OVER]	GO:0050660	flavin adenine dinucleotide binding	MOLECULAR_FUNCTION	0.032201049	0.001442628	13	115	2793	69553
[OVER]	GO:0050662	coenzyme binding	MOLECULAR_FUNCTION	0.032592667	0.001473569	22	258	2784	69410
[OVER]	GO:0016614	oxidoreductase activity, acting on CH-OH group of donors	MOLECULAR_FUNCTION	0.032592667	0.001470933	18	192	2788	69476
[OVER]	GO:0016709	oxidoreductase activity, acting on paired donors, with incorporation or reduction of molecular oxygen, NAD(P)H as one donor, and incorporation of one atom of oxygen	MOLECULAR_FUNCTION	0.032592667	0.001467467	15	145	2791	69523
[OVER]	GO:0004345	glucose-6-phosphate dehydrogenase activity	MOLECULAR_FUNCTION	0.032944835	0.001498518	2	0	2804	69668
[OVER]	GO:0004197	cysteine-type endopeptidase activity	MOLECULAR_FUNCTION	0.037823184	0.001772233	6	28	2800	69640
[OVER]	GO:0016838	carbon-oxygen lyase activity, acting on phosphates	MOLECULAR_FUNCTION	0.037823184	0.001772233	6	28	2800	69640
[OVER]	GO:0004722	protein serine/threonine phosphatase activity	MOLECULAR_FUNCTION	0.03961431	0.001867012	11	90	2795	69578
[OVER]	GO:0003678	DNA helicase activity	MOLECULAR_FUNCTION	0.043785223	0.002069585	6	29	2800	69639
[OVER]	GO:0016160	amylase activity	MOLECULAR_FUNCTION	0.045030594	0.002171636	4	11	2802	69657
[OVER]	GO:0071949	FAD binding	MOLECULAR_FUNCTION	0.045030594	0.002171636	4	11	2802	69657
[OVER]	GO:0016829	lyase activity	MOLECULAR_FUNCTION	0.049093371	0.002381018	22	269	2784	69399
[OVER]	GO:0016702	oxidoreductase activity, acting on single donors with incorporation of molecular oxygen, incorporation of two atoms of oxygen	MOLECULAR_FUNCTION	0.049099144	0.002403087	6	30	2800	69638
