# Supplementary material for: Time-course transcriptomic analysis of Petunia ×hybrida leaves under water deficit stress using RNA sequencing
Source: PLoS One. 2021 Apr 26;16(4):e0250284. doi: 10.1371/journal.pone.0250284 (PMC8075263; doi:10.1371/journal.pone.0250284)
Supplement: S1 File — (ZIP) [file pone.0250284.s005.zip › Downregulated on day 5.csv]

Tags	GO ID	GO Name	GO Category	FDR	P-Value	Nr Test	Nr Reference	Non Annot Test	Non Annot Reference
[OVER]	GO:0044699	single-organism process	BIOLOGICAL_PROCESS	3.57E-13	4.90E-17	69	6512	184	65709
[OVER]	GO:0008152	metabolic process	BIOLOGICAL_PROCESS	2.82E-11	7.73E-15	96	12541	157	59680
[OVER]	GO:0009987	cellular process	BIOLOGICAL_PROCESS	1.05E-09	7.19E-13	90	12190	163	60031
[OVER]	GO:0050896	response to stimulus	BIOLOGICAL_PROCESS	5.16E-06	7.07E-09	33	2970	220	69251
[OVER]	GO:0071704	organic substance metabolic process	BIOLOGICAL_PROCESS	8.27E-05	1.36E-07	68	10319	185	61902
[OVER]	GO:0044710	single-organism metabolic process	BIOLOGICAL_PROCESS	9.37E-05	1.77E-07	33	3414	220	68807
[OVER]	GO:1901564	organonitrogen compound metabolic process	BIOLOGICAL_PROCESS	1.59E-04	3.27E-07	21	1595	232	70626
[OVER]	GO:0044238	primary metabolic process	BIOLOGICAL_PROCESS	1.69E-04	3.71E-07	65	9936	188	62285
[OVER]	GO:0042221	response to chemical	BIOLOGICAL_PROCESS	1.87E-04	4.87E-07	14	732	239	71489
[OVER]	GO:0065007	biological regulation	BIOLOGICAL_PROCESS	2.25E-04	6.46E-07	30	3097	223	69124
[OVER]	GO:0055114	oxidation-reduction process	BIOLOGICAL_PROCESS	2.78E-04	8.39E-07	19	1407	234	70814
[OVER]	GO:0044765	single-organism transport	BIOLOGICAL_PROCESS	4.88E-04	1.54E-06	14	809	239	71412
[OVER]	GO:1902578	single-organism localization	BIOLOGICAL_PROCESS	5.38E-04	1.77E-06	14	819	239	71402
[OVER]	GO:0044763	single-organism cellular process	BIOLOGICAL_PROCESS	5.58E-04	1.99E-06	31	3453	222	68768
[OVER]	GO:0044237	cellular metabolic process	BIOLOGICAL_PROCESS	5.58E-04	1.94E-06	60	9304	193	62917
[OVER]	GO:0065008	regulation of biological quality	BIOLOGICAL_PROCESS	5.75E-04	2.21E-06	12	604	241	71617
[OVER]	GO:0019725	cellular homeostasis	BIOLOGICAL_PROCESS	6.93E-04	3.04E-06	9	323	244	71898
[OVER]	GO:0042592	homeostatic process	BIOLOGICAL_PROCESS	8.13E-04	3.79E-06	10	426	243	71795
[OVER]	GO:0009664	plant-type cell wall organization	BIOLOGICAL_PROCESS	0.001502736	7.82E-06	4	32	249	72189
[OVER]	GO:0006810	transport	BIOLOGICAL_PROCESS	0.001555332	8.52E-06	23	2299	230	69922
[OVER]	GO:0051234	establishment of localization	BIOLOGICAL_PROCESS	0.00169262	9.51E-06	23	2315	230	69906
[OVER]	GO:0010033	response to organic substance	BIOLOGICAL_PROCESS	0.001753874	1.01E-05	10	478	243	71743
[OVER]	GO:0009719	response to endogenous stimulus	BIOLOGICAL_PROCESS	0.001834144	1.08E-05	11	592	242	71629
[OVER]	GO:0051179	localization	BIOLOGICAL_PROCESS	0.002076649	1.25E-05	23	2356	230	69865
[OVER]	GO:0006807	nitrogen compound metabolic process	BIOLOGICAL_PROCESS	0.00320322	2.02E-05	38	5266	215	66955
[OVER]	GO:0003333	amino acid transmembrane transport	BIOLOGICAL_PROCESS	0.005126246	3.44E-05	4	48	249	72173
[OVER]	GO:0006749	glutathione metabolic process	BIOLOGICAL_PROCESS	0.005282994	3.71E-05	4	49	249	72172
[OVER]	GO:0006790	sulfur compound metabolic process	BIOLOGICAL_PROCESS	0.005282994	3.84E-05	7	251	246	71970
[OVER]	GO:0052547	regulation of peptidase activity	BIOLOGICAL_PROCESS	0.005282994	3.91E-05	3	16	250	72205
[OVER]	GO:0010466	negative regulation of peptidase activity	BIOLOGICAL_PROCESS	0.005282994	3.91E-05	3	16	250	72205
[OVER]	GO:0045861	negative regulation of proteolysis	BIOLOGICAL_PROCESS	0.005282994	3.91E-05	3	16	250	72205
[OVER]	GO:0009755	hormone-mediated signaling pathway	BIOLOGICAL_PROCESS	0.005898861	4.44E-05	7	257	246	71964
[OVER]	GO:0032870	cellular response to hormone stimulus	BIOLOGICAL_PROCESS	0.005969061	4.66E-05	7	259	246	71962
[OVER]	GO:0071495	cellular response to endogenous stimulus	BIOLOGICAL_PROCESS	0.005969061	4.66E-05	7	259	246	71962
[OVER]	GO:0006865	amino acid transport	BIOLOGICAL_PROCESS	0.006127421	4.95E-05	4	53	249	72168
[OVER]	GO:0006950	response to stress	BIOLOGICAL_PROCESS	0.006147636	5.05E-05	17	1568	236	70653
[OVER]	GO:0051346	negative regulation of hydrolase activity	BIOLOGICAL_PROCESS	0.006385983	5.34E-05	3	18	250	72203
[OVER]	GO:0015711	organic anion transport	BIOLOGICAL_PROCESS	0.010434778	9.29E-05	5	123	248	72098
[OVER]	GO:1905039	carboxylic acid transmembrane transport	BIOLOGICAL_PROCESS	0.010635885	9.91E-05	4	64	249	72157
[OVER]	GO:0071310	cellular response to organic substance	BIOLOGICAL_PROCESS	0.010635885	9.68E-05	7	292	246	71929
[OVER]	GO:1903825	organic acid transmembrane transport	BIOLOGICAL_PROCESS	0.011723885	1.17E-04	4	67	249	72154
[OVER]	GO:0042744	hydrogen peroxide catabolic process	BIOLOGICAL_PROCESS	0.011723885	1.16E-04	3	24	250	72197
[OVER]	GO:0000160	phosphorelay signal transduction system	BIOLOGICAL_PROCESS	0.011723885	1.17E-04	4	67	249	72154
[OVER]	GO:0043086	negative regulation of catalytic activity	BIOLOGICAL_PROCESS	0.011723885	1.17E-04	4	67	249	72154
[OVER]	GO:0071705	nitrogen compound transport	BIOLOGICAL_PROCESS	0.01184573	1.22E-04	6	210	247	72011
[OVER]	GO:0044092	negative regulation of molecular function	BIOLOGICAL_PROCESS	0.011890976	1.24E-04	4	68	249	72153
[OVER]	GO:0009725	response to hormone	BIOLOGICAL_PROCESS	0.012644492	1.33E-04	8	414	245	71807
[OVER]	GO:0050794	regulation of cellular process	BIOLOGICAL_PROCESS	0.013739073	1.47E-04	21	2411	232	69810
[OVER]	GO:0006811	ion transport	BIOLOGICAL_PROCESS	0.013762305	1.51E-04	10	665	243	71556
[OVER]	GO:0042743	hydrogen peroxide metabolic process	BIOLOGICAL_PROCESS	0.013831312	1.59E-04	3	27	250	72194
[OVER]	GO:0016311	dephosphorylation	BIOLOGICAL_PROCESS	0.013831312	1.59E-04	7	317	246	71904
[OVER]	GO:0005975	carbohydrate metabolic process	BIOLOGICAL_PROCESS	0.013831312	1.59E-04	13	1091	240	71130
[OVER]	GO:0050789	regulation of biological process	BIOLOGICAL_PROCESS	0.013982965	1.63E-04	22	2612	231	69609
[OVER]	GO:0071669	plant-type cell wall organization or biogenesis	BIOLOGICAL_PROCESS	0.014332967	1.69E-04	4	74	249	72147
[OVER]	GO:0006820	anion transport	BIOLOGICAL_PROCESS	0.015401345	1.88E-04	6	228	247	71993
[OVER]	GO:0098869	cellular oxidant detoxification	BIOLOGICAL_PROCESS	0.016428795	2.05E-04	4	78	249	72143
[OVER]	GO:1990748	cellular detoxification	BIOLOGICAL_PROCESS	0.016428795	2.05E-04	4	78	249	72143
[OVER]	GO:0070887	cellular response to chemical stimulus	BIOLOGICAL_PROCESS	0.017798187	2.24E-04	7	336	246	71885
[OVER]	GO:0098754	detoxification	BIOLOGICAL_PROCESS	0.018457901	2.35E-04	4	81	249	72140
[OVER]	GO:0071368	cellular response to cytokinin stimulus	BIOLOGICAL_PROCESS	0.019359978	2.52E-04	2	5	251	72216
[OVER]	GO:0009736	cytokinin-activated signaling pathway	BIOLOGICAL_PROCESS	0.019359978	2.52E-04	2	5	251	72216
[OVER]	GO:0046942	carboxylic acid transport	BIOLOGICAL_PROCESS	0.020214724	2.69E-04	4	84	249	72137
[OVER]	GO:0043603	cellular amide metabolic process	BIOLOGICAL_PROCESS	0.020547422	2.76E-04	11	858	242	71363
[OVER]	GO:0006575	cellular modified amino acid metabolic process	BIOLOGICAL_PROCESS	0.020681915	2.81E-04	4	85	249	72136
[OVER]	GO:0051336	regulation of hydrolase activity	BIOLOGICAL_PROCESS	0.021369061	2.93E-04	4	86	249	72135
[OVER]	GO:0015849	organic acid transport	BIOLOGICAL_PROCESS	0.021853599	3.05E-04	4	87	249	72134
[OVER]	GO:0009744	response to sucrose	BIOLOGICAL_PROCESS	0.023753492	3.35E-04	2	6	251	72215
[OVER]	GO:0030162	regulation of proteolysis	BIOLOGICAL_PROCESS	0.026241672	3.78E-04	3	37	250	72184
[OVER]	GO:0009636	response to toxic substance	BIOLOGICAL_PROCESS	0.026241672	3.74E-04	4	92	249	72129
[OVER]	GO:0009058	biosynthetic process	BIOLOGICAL_PROCESS	0.027579767	4.01E-04	31	4595	222	67626
[OVER]	GO:0000097	sulfur amino acid biosynthetic process	BIOLOGICAL_PROCESS	0.027712712	4.06E-04	3	38	250	72183
[OVER]	GO:0034285	response to disaccharide	BIOLOGICAL_PROCESS	0.029059167	4.30E-04	2	7	251	72214
[OVER]	GO:0071555	cell wall organization	BIOLOGICAL_PROCESS	0.029477354	4.40E-04	5	174	248	72047
[OVER]	GO:0007154	cell communication	BIOLOGICAL_PROCESS	0.030308051	4.58E-04	13	1221	240	71000
[OVER]	GO:0071702	organic substance transport	BIOLOGICAL_PROCESS	0.031946696	4.95E-04	10	775	243	71446
[OVER]	GO:0006081	cellular aldehyde metabolic process	BIOLOGICAL_PROCESS	0.032067588	5.01E-04	3	41	250	72180
[OVER]	GO:0045229	external encapsulating structure organization	BIOLOGICAL_PROCESS	0.033780371	5.37E-04	5	182	248	72039
[OVER]	GO:0043094	cellular metabolic compound salvage	BIOLOGICAL_PROCESS	0.033780371	5.35E-04	3	42	250	72179
[OVER]	GO:0006470	protein dephosphorylation	BIOLOGICAL_PROCESS	0.037704513	6.34E-04	5	189	248	72032
[OVER]	GO:0006518	peptide metabolic process	BIOLOGICAL_PROCESS	0.037704513	6.41E-04	10	802	243	71419
[OVER]	GO:0009056	catabolic process	BIOLOGICAL_PROCESS	0.037704513	6.19E-04	13	1262	240	70959
[OVER]	GO:0071554	cell wall organization or biogenesis	BIOLOGICAL_PROCESS	0.037704513	6.19E-04	6	287	247	71934
[OVER]	GO:0055085	transmembrane transport	BIOLOGICAL_PROCESS	0.037704513	6.52E-04	11	953	242	71268
[OVER]	GO:0034641	cellular nitrogen compound metabolic process	BIOLOGICAL_PROCESS	0.038432542	6.79E-04	32	4958	221	67263
[OVER]	GO:0051248	negative regulation of protein metabolic process	BIOLOGICAL_PROCESS	0.045272613	8.19E-04	3	49	250	72172
[OVER]	GO:0032269	negative regulation of cellular protein metabolic process	BIOLOGICAL_PROCESS	0.045272613	8.19E-04	3	49	250	72172
[OVER]	GO:0000096	sulfur amino acid metabolic process	BIOLOGICAL_PROCESS	0.047505918	8.66E-04	3	50	250	72171
[OVER]	GO:0009067	aspartate family amino acid biosynthetic process	BIOLOGICAL_PROCESS	0.049796902	9.14E-04	3	51	250	72170
[OVER]	GO:0005623	cell	CELLULAR_COMPONENT	7.74E-10	3.18E-13	83	10554	170	61667
[OVER]	GO:0005576	extracellular region	CELLULAR_COMPONENT	1.05E-09	5.92E-13	16	362	237	71859
[OVER]	GO:0044464	cell part	CELLULAR_COMPONENT	2.35E-07	2.25E-10	76	10465	177	61756
[OVER]	GO:0030312	external encapsulating structure	CELLULAR_COMPONENT	4.79E-07	5.91E-10	13	345	240	71876
[OVER]	GO:0005618	cell wall	CELLULAR_COMPONENT	4.79E-07	5.71E-10	13	344	240	71877
[OVER]	GO:0005737	cytoplasm	CELLULAR_COMPONENT	7.78E-05	1.17E-07	48	6111	205	66110
[OVER]	GO:0005622	intracellular	CELLULAR_COMPONENT	1.91E-04	5.23E-07	62	9374	191	62847
[OVER]	GO:0031224	intrinsic component of membrane	CELLULAR_COMPONENT	5.82E-04	2.31E-06	36	4401	217	67820
[OVER]	GO:0071944	cell periphery	CELLULAR_COMPONENT	6.93E-04	2.98E-06	20	1686	233	70535
[OVER]	GO:0044424	intracellular part	CELLULAR_COMPONENT	8.82E-04	4.23E-06	57	8871	196	63350
[OVER]	GO:0016021	integral component of membrane	CELLULAR_COMPONENT	0.001049173	5.17E-06	35	4372	218	67849
[OVER]	GO:0044425	membrane part	CELLULAR_COMPONENT	0.0014282	7.24E-06	36	4635	217	67586
[OVER]	GO:0016020	membrane	CELLULAR_COMPONENT	0.002497258	1.54E-05	52	8155	201	64066
[OVER]	GO:0009505	plant-type cell wall	CELLULAR_COMPONENT	0.013762305	1.53E-04	4	72	249	72149
[OVER]	GO:0044444	cytoplasmic part	CELLULAR_COMPONENT	0.031699141	4.86E-04	32	4860	221	67361
[OVER]	GO:0042807	central vacuole	CELLULAR_COMPONENT	0.037704513	6.54E-04	2	9	251	72212
[OVER]	GO:0043229	intracellular organelle	CELLULAR_COMPONENT	0.037704513	6.28E-04	43	7363	210	64858
[OVER]	GO:0043226	organelle	CELLULAR_COMPONENT	0.037704513	6.56E-04	43	7379	210	64842
[OVER]	GO:0003824	catalytic activity	MOLECULAR_FUNCTION	2.48E-08	2.04E-11	81	10992	172	61229
[OVER]	GO:0005215	transporter activity	MOLECULAR_FUNCTION	9.37E-05	1.80E-07	20	1400	233	70821
[OVER]	GO:0016491	oxidoreductase activity	MOLECULAR_FUNCTION	1.87E-04	4.68E-07	19	1352	234	70869
[OVER]	GO:0022891	substrate-specific transmembrane transporter activity	MOLECULAR_FUNCTION	1.87E-04	4.38E-07	13	617	240	71604
[OVER]	GO:0022892	substrate-specific transporter activity	MOLECULAR_FUNCTION	5.66E-04	2.10E-06	13	713	240	71508
[OVER]	GO:0022857	transmembrane transporter activity	MOLECULAR_FUNCTION	6.13E-04	2.52E-06	14	845	239	71376
[OVER]	GO:0004553	hydrolase activity, hydrolyzing O-glycosyl compounds	MOLECULAR_FUNCTION	7.59E-04	3.43E-06	9	328	244	71893
[OVER]	GO:0016798	hydrolase activity, acting on glycosyl bonds	MOLECULAR_FUNCTION	0.001546801	8.26E-06	9	367	244	71854
[OVER]	GO:0004364	glutathione transferase activity	MOLECULAR_FUNCTION	0.003569666	2.30E-05	4	43	249	72178
[OVER]	GO:0008514	organic anion transmembrane transporter activity	MOLECULAR_FUNCTION	0.003574493	2.35E-05	5	91	248	72130
[OVER]	GO:0015171	amino acid transmembrane transporter activity	MOLECULAR_FUNCTION	0.006127421	4.95E-05	4	53	249	72168
[OVER]	GO:0030414	peptidase inhibitor activity	MOLECULAR_FUNCTION	0.00819107	7.07E-05	3	20	250	72201
[OVER]	GO:0061134	peptidase regulator activity	MOLECULAR_FUNCTION	0.00819107	7.07E-05	3	20	250	72201
[OVER]	GO:0004601	peroxidase activity	MOLECULAR_FUNCTION	0.010055748	8.82E-05	4	62	249	72159
[OVER]	GO:0016684	oxidoreductase activity, acting on peroxide as acceptor	MOLECULAR_FUNCTION	0.010635885	9.91E-05	4	64	249	72157
[OVER]	GO:0005488	binding	MOLECULAR_FUNCTION	0.011447055	1.08E-04	76	14488	177	57733
[OVER]	GO:0010309	acireductone dioxygenase [iron(II)-requiring] activity	MOLECULAR_FUNCTION	0.01184573	1.21E-04	2	3	251	72218
[OVER]	GO:0046943	carboxylic acid transmembrane transporter activity	MOLECULAR_FUNCTION	0.013762305	1.53E-04	4	72	249	72149
[OVER]	GO:0005342	organic acid transmembrane transporter activity	MOLECULAR_FUNCTION	0.01488316	1.77E-04	4	75	249	72146
[OVER]	GO:0004857	enzyme inhibitor activity	MOLECULAR_FUNCTION	0.015401345	1.86E-04	4	76	249	72145
[OVER]	GO:0016209	antioxidant activity	MOLECULAR_FUNCTION	0.019550135	2.57E-04	4	83	249	72138
[OVER]	GO:0008509	anion transmembrane transporter activity	MOLECULAR_FUNCTION	0.021853599	3.03E-04	5	160	248	72061
[OVER]	GO:0015075	ion transmembrane transporter activity	MOLECULAR_FUNCTION	0.030308051	4.61E-04	8	500	245	71721
[OVER]	GO:0043424	protein histidine kinase binding	MOLECULAR_FUNCTION	0.037704513	6.54E-04	2	9	251	72212
[OVER]	GO:0001071	nucleic acid binding transcription factor activity	MOLECULAR_FUNCTION	0.037704513	6.54E-04	9	662	244	71559
[OVER]	GO:0003700	transcription factor activity, sequence-specific DNA binding	MOLECULAR_FUNCTION	0.037704513	6.54E-04	9	662	244	71559
[OVER]	GO:0020037	heme binding	MOLECULAR_FUNCTION	0.037847917	6.64E-04	6	291	247	71930
[OVER]	GO:0016791	phosphatase activity	MOLECULAR_FUNCTION	0.042771074	7.62E-04	6	299	247	71922
