# Supplementary material for: Time-course transcriptomic analysis of Petunia ×hybrida leaves under water deficit stress using RNA sequencing
Source: PLoS One. 2021 Apr 26;16(4):e0250284. doi: 10.1371/journal.pone.0250284 (PMC8075263; doi:10.1371/journal.pone.0250284)
Supplement: S1 File — (ZIP) [file pone.0250284.s005.zip › Upregulated on day 1.csv]

Tags	GO ID	GO Name	GO Category	FDR	P-Value	Nr Test	Nr Reference	Non Annot Test	Non Annot Reference
[OVER]	GO:0019419	sulfate reduction	BIOLOGICAL_PROCESS	7.14E-07	9.79E-11	4	1	150	72319
[OVER]	GO:0019379	sulfate assimilation, phosphoadenylyl sulfate reduction by phosphoadenylyl-sulfate reductase (thioredoxin)	BIOLOGICAL_PROCESS	0.006548579	4.49E-06	2	0	152	72320
[OVER]	GO:0019725	cellular homeostasis	BIOLOGICAL_PROCESS	0.008523823	7.93E-06	7	325	147	71995
[OVER]	GO:0008152	metabolic process	BIOLOGICAL_PROCESS	0.009194007	1.01E-05	49	12588	105	59732
[OVER]	GO:0006790	sulfur compound metabolic process	BIOLOGICAL_PROCESS	0.016832581	2.08E-05	6	252	148	72068
[OVER]	GO:0042592	homeostatic process	BIOLOGICAL_PROCESS	0.027460402	4.51E-05	7	429	147	71891
[OVER]	GO:0045454	cell redox homeostasis	BIOLOGICAL_PROCESS	0.031607225	6.06E-05	4	94	150	72226
[OVER]	GO:0055114	oxidation-reduction process	BIOLOGICAL_PROCESS	0.031607225	5.95E-05	12	1414	142	70906
[OVER]	GO:0016671	oxidoreductase activity, acting on a sulfur group of donors, disulfide as acceptor	MOLECULAR_FUNCTION	1.69E-05	4.62E-09	5	24	149	72296
[OVER]	GO:0004604	phosphoadenylyl-sulfate reductase (thioredoxin) activity	MOLECULAR_FUNCTION	2.29E-05	9.41E-09	3	0	151	72320
[OVER]	GO:0016667	oxidoreductase activity, acting on a sulfur group of donors	MOLECULAR_FUNCTION	0.001996607	1.09E-06	5	79	149	72241
[OVER]	GO:0003824	catalytic activity	MOLECULAR_FUNCTION	0.008523823	8.17E-06	45	11028	109	61292
[OVER]	GO:0004565	beta-galactosidase activity	MOLECULAR_FUNCTION	0.02163582	2.96E-05	3	25	151	72295
[OVER]	GO:0015925	galactosidase activity	MOLECULAR_FUNCTION	0.027460402	4.46E-05	3	29	151	72291
