# Supplementary material for: Time-course transcriptomic analysis of Petunia ×hybrida leaves under water deficit stress using RNA sequencing
Source: PLoS One. 2021 Apr 26;16(4):e0250284. doi: 10.1371/journal.pone.0250284 (PMC8075263; doi:10.1371/journal.pone.0250284)
Supplement: S1 File — (ZIP) [file pone.0250284.s005.zip › Upregulated on day 3.csv]

Tags	GO ID	GO Name	GO Category	FDR	P-Value	Nr Test	Nr Reference	Non Annot Test	Non Annot Reference
[OVER]	GO:0055114	oxidation-reduction process	BIOLOGICAL_PROCESS	2.98E-25	7.36E-28	175	1251	3436	67612
[OVER]	GO:0042592	homeostatic process	BIOLOGICAL_PROCESS	3.05E-08	3.51E-10	55	381	3556	68482
[OVER]	GO:0019725	cellular homeostasis	BIOLOGICAL_PROCESS	3.10E-07	4.29E-09	44	288	3567	68575
[OVER]	GO:0045454	cell redox homeostasis	BIOLOGICAL_PROCESS	0.007837609	3.58E-04	14	84	3597	68779
[OVER]	GO:0019379	sulfate assimilation, phosphoadenylyl sulfate reduction by phosphoadenylyl-sulfate reductase (thioredoxin)	BIOLOGICAL_PROCESS	0.040525843	0.002481854	2	0	3609	68863
[OVER]	GO:0015698	inorganic anion transport	BIOLOGICAL_PROCESS	6.71E-05	1.51E-06	16	63	3595	68800
[OVER]	GO:0072348	sulfur compound transport	BIOLOGICAL_PROCESS	1.59E-04	4.05E-06	10	24	3601	68839
[OVER]	GO:0098661	inorganic anion transmembrane transport	BIOLOGICAL_PROCESS	2.08E-04	5.42E-06	10	25	3601	68838
[OVER]	GO:0098656	anion transmembrane transport	BIOLOGICAL_PROCESS	2.18E-04	5.71E-06	22	128	3589	68735
[OVER]	GO:1902358	sulfate transmembrane transport	BIOLOGICAL_PROCESS	6.18E-04	1.90E-05	8	17	3603	68846
[OVER]	GO:0008272	sulfate transport	BIOLOGICAL_PROCESS	0.001365273	4.77E-05	8	20	3603	68843
[OVER]	GO:0006820	anion transport	BIOLOGICAL_PROCESS	0.003110701	1.23E-04	26	208	3585	68655
[OVER]	GO:0044272	sulfur compound biosynthetic process	BIOLOGICAL_PROCESS	0.003504635	1.41E-04	16	96	3595	68767
[OVER]	GO:0006751	glutathione catabolic process	BIOLOGICAL_PROCESS	0.021383044	0.001145468	3	2	3608	68861
[OVER]	GO:0042219	cellular modified amino acid catabolic process	BIOLOGICAL_PROCESS	0.037442796	0.002205837	3	3	3608	68860
[OVER]	GO:0015811	L-cystine transport	BIOLOGICAL_PROCESS	0.040525843	0.002481854	2	0	3609	68863
[OVER]	GO:0000101	sulfur amino acid transport	BIOLOGICAL_PROCESS	0.040525843	0.002481854	2	0	3609	68863
[OVER]	GO:0006790	sulfur compound metabolic process	BIOLOGICAL_PROCESS	3.71E-05	7.83E-07	33	225	3578	68638
[OVER]	GO:0008152	metabolic process	BIOLOGICAL_PROCESS	6.66E-78	1.82E-81	1085	11552	2526	57311
[OVER]	GO:0044699	single-organism process	BIOLOGICAL_PROCESS	1.18E-58	6.47E-62	637	5944	2974	62919
[OVER]	GO:0009987	cellular process	BIOLOGICAL_PROCESS	3.37E-50	2.31E-53	970	11310	2641	57553
[OVER]	GO:0044710	single-organism metabolic process	BIOLOGICAL_PROCESS	7.68E-47	7.36E-50	383	3064	3228	65799
[OVER]	GO:0071704	organic substance metabolic process	BIOLOGICAL_PROCESS	2.09E-46	2.29E-49	841	9546	2770	59317
[OVER]	GO:0005975	carbohydrate metabolic process	BIOLOGICAL_PROCESS	2.09E-44	3.15E-47	184	920	3427	67943
[OVER]	GO:0044238	primary metabolic process	BIOLOGICAL_PROCESS	1.17E-37	1.92E-40	784	9217	2827	59646
[OVER]	GO:0044763	single-organism cellular process	BIOLOGICAL_PROCESS	1.93E-23	5.04E-26	319	3165	3292	65698
[OVER]	GO:0044237	cellular metabolic process	BIOLOGICAL_PROCESS	5.34E-22	1.68E-24	677	8687	2934	60176
[OVER]	GO:0009058	biosynthetic process	BIOLOGICAL_PROCESS	8.14E-21	2.79E-23	384	4242	3227	64621
[OVER]	GO:0009056	catabolic process	BIOLOGICAL_PROCESS	1.21E-20	4.31E-23	152	1123	3459	67740
[OVER]	GO:0071554	cell wall organization or biogenesis	BIOLOGICAL_PROCESS	1.58E-20	5.84E-23	63	230	3548	68633
[OVER]	GO:0005976	polysaccharide metabolic process	BIOLOGICAL_PROCESS	5.98E-17	2.79E-19	58	237	3553	68626
[OVER]	GO:0000272	polysaccharide catabolic process	BIOLOGICAL_PROCESS	3.62E-16	1.74E-18	36	86	3575	68777
[OVER]	GO:1901575	organic substance catabolic process	BIOLOGICAL_PROCESS	2.07E-15	1.02E-17	107	760	3504	68103
[OVER]	GO:0016052	carbohydrate catabolic process	BIOLOGICAL_PROCESS	4.03E-15	2.04E-17	44	150	3567	68713
[OVER]	GO:1901576	organic substance biosynthetic process	BIOLOGICAL_PROCESS	2.88E-14	1.50E-16	275	3055	3336	65808
[OVER]	GO:0019752	carboxylic acid metabolic process	BIOLOGICAL_PROCESS	3.12E-14	1.69E-16	108	807	3503	68056
[OVER]	GO:0071555	cell wall organization	BIOLOGICAL_PROCESS	3.12E-14	1.71E-16	41	138	3570	68725
[OVER]	GO:0044711	single-organism biosynthetic process	BIOLOGICAL_PROCESS	4.28E-14	2.41E-16	126	1028	3485	67835
[OVER]	GO:0043436	oxoacid metabolic process	BIOLOGICAL_PROCESS	4.38E-14	2.52E-16	109	824	3502	68039
[OVER]	GO:0006082	organic acid metabolic process	BIOLOGICAL_PROCESS	4.96E-14	2.92E-16	109	826	3502	68037
[OVER]	GO:0045229	external encapsulating structure organization	BIOLOGICAL_PROCESS	1.42E-13	8.73E-16	41	146	3570	68717
[OVER]	GO:0006629	lipid metabolic process	BIOLOGICAL_PROCESS	1.49E-12	9.38E-15	98	743	3513	68120
[OVER]	GO:0009813	flavonoid biosynthetic process	BIOLOGICAL_PROCESS	5.77E-12	3.79E-14	36	127	3575	68736
[OVER]	GO:0044281	small molecule metabolic process	BIOLOGICAL_PROCESS	2.77E-11	1.86E-13	132	1216	3479	67647
[OVER]	GO:0044723	single-organism carbohydrate metabolic process	BIOLOGICAL_PROCESS	2.81E-11	1.93E-13	65	408	3546	68455
[OVER]	GO:0009812	flavonoid metabolic process	BIOLOGICAL_PROCESS	3.06E-11	2.14E-13	36	136	3575	68727
[OVER]	GO:0032787	monocarboxylic acid metabolic process	BIOLOGICAL_PROCESS	3.48E-11	2.48E-13	64	400	3547	68463
[OVER]	GO:0065007	biological regulation	BIOLOGICAL_PROCESS	5.37E-11	3.98E-13	248	2879	3363	65984
[OVER]	GO:0043170	macromolecule metabolic process	BIOLOGICAL_PROCESS	2.63E-10	2.02E-12	485	6695	3126	62168
[OVER]	GO:0044264	cellular polysaccharide metabolic process	BIOLOGICAL_PROCESS	4.68E-10	3.65E-12	35	144	3576	68719
[OVER]	GO:0045490	pectin catabolic process	BIOLOGICAL_PROCESS	4.95E-10	3.93E-12	16	20	3595	68843
[OVER]	GO:0044247	cellular polysaccharide catabolic process	BIOLOGICAL_PROCESS	2.07E-09	1.76E-11	16	23	3595	68840
[OVER]	GO:0010393	galacturonan metabolic process	BIOLOGICAL_PROCESS	4.20E-09	3.74E-11	20	46	3591	68817
[OVER]	GO:0045488	pectin metabolic process	BIOLOGICAL_PROCESS	4.20E-09	3.74E-11	20	46	3591	68817
[OVER]	GO:0046394	carboxylic acid biosynthetic process	BIOLOGICAL_PROCESS	4.20E-09	3.86E-11	53	335	3558	68528
[OVER]	GO:0016053	organic acid biosynthetic process	BIOLOGICAL_PROCESS	4.20E-09	3.86E-11	53	335	3558	68528
[OVER]	GO:0019748	secondary metabolic process	BIOLOGICAL_PROCESS	6.00E-09	5.73E-11	41	217	3570	68646
[OVER]	GO:0051179	localization	BIOLOGICAL_PROCESS	7.89E-09	8.10E-11	191	2188	3420	66675
[OVER]	GO:0009057	macromolecule catabolic process	BIOLOGICAL_PROCESS	1.29E-08	1.40E-10	68	519	3543	68344
[OVER]	GO:0005996	monosaccharide metabolic process	BIOLOGICAL_PROCESS	1.67E-08	1.86E-10	36	179	3575	68684
[OVER]	GO:0044249	cellular biosynthetic process	BIOLOGICAL_PROCESS	2.29E-08	2.57E-10	233	2859	3378	66004
[OVER]	GO:0051234	establishment of localization	BIOLOGICAL_PROCESS	2.60E-08	2.96E-10	186	2152	3425	66711
[OVER]	GO:0052695	cellular glucuronidation	BIOLOGICAL_PROCESS	3.39E-08	4.09E-10	28	114	3583	68749
[OVER]	GO:0052696	flavonoid glucuronidation	BIOLOGICAL_PROCESS	3.39E-08	4.09E-10	28	114	3583	68749
[OVER]	GO:0019585	glucuronate metabolic process	BIOLOGICAL_PROCESS	3.39E-08	4.09E-10	28	114	3583	68749
[OVER]	GO:0006063	uronic acid metabolic process	BIOLOGICAL_PROCESS	3.39E-08	4.09E-10	28	114	3583	68749
[OVER]	GO:0016310	phosphorylation	BIOLOGICAL_PROCESS	5.94E-08	7.49E-10	129	1350	3482	67513
[OVER]	GO:0006810	transport	BIOLOGICAL_PROCESS	6.63E-08	8.45E-10	183	2139	3428	66724
[OVER]	GO:0044283	small molecule biosynthetic process	BIOLOGICAL_PROCESS	6.84E-08	8.81E-10	55	392	3556	68471
[OVER]	GO:0044275	cellular carbohydrate catabolic process	BIOLOGICAL_PROCESS	1.45E-07	1.89E-09	16	35	3595	68828
[OVER]	GO:0051275	beta-glucan catabolic process	BIOLOGICAL_PROCESS	1.49E-07	1.96E-09	11	11	3600	68852
[OVER]	GO:0006468	protein phosphorylation	BIOLOGICAL_PROCESS	2.04E-07	2.71E-09	105	1046	3506	67817
[OVER]	GO:0044262	cellular carbohydrate metabolic process	BIOLOGICAL_PROCESS	2.13E-07	2.86E-09	38	221	3573	68642
[OVER]	GO:0044550	secondary metabolite biosynthetic process	BIOLOGICAL_PROCESS	3.64E-07	5.09E-09	29	139	3582	68724
[OVER]	GO:0006556	S-adenosylmethionine biosynthetic process	BIOLOGICAL_PROCESS	3.74E-07	5.43E-09	8	3	3603	68860
[OVER]	GO:0042545	cell wall modification	BIOLOGICAL_PROCESS	5.93E-07	8.94E-09	13	23	3598	68840
[OVER]	GO:0065008	regulation of biological quality	BIOLOGICAL_PROCESS	9.19E-07	1.45E-08	65	551	3546	68312
[OVER]	GO:0051273	beta-glucan metabolic process	BIOLOGICAL_PROCESS	2.10E-06	3.45E-08	17	52	3594	68811
[OVER]	GO:0055085	transmembrane transport	BIOLOGICAL_PROCESS	2.90E-06	4.89E-08	88	876	3523	67987
[OVER]	GO:0006073	cellular glucan metabolic process	BIOLOGICAL_PROCESS	2.95E-06	5.01E-08	25	119	3586	68744
[OVER]	GO:0008652	cellular amino acid biosynthetic process	BIOLOGICAL_PROCESS	4.96E-06	8.49E-08	29	161	3582	68702
[OVER]	GO:0006796	phosphate-containing compound metabolic process	BIOLOGICAL_PROCESS	5.21E-06	8.99E-08	158	1911	3453	66952
[OVER]	GO:0044042	glucan metabolic process	BIOLOGICAL_PROCESS	5.49E-06	9.56E-08	26	133	3585	68730
[OVER]	GO:0006793	phosphorus metabolic process	BIOLOGICAL_PROCESS	8.14E-06	1.45E-07	161	1973	3450	66890
[OVER]	GO:0006464	cellular protein modification process	BIOLOGICAL_PROCESS	8.57E-06	1.55E-07	199	2566	3412	66297
[OVER]	GO:0036211	protein modification process	BIOLOGICAL_PROCESS	8.57E-06	1.55E-07	199	2566	3412	66297
[OVER]	GO:1901605	alpha-amino acid metabolic process	BIOLOGICAL_PROCESS	8.81E-06	1.60E-07	31	187	3580	68676
[OVER]	GO:0009698	phenylpropanoid metabolic process	BIOLOGICAL_PROCESS	9.08E-06	1.67E-07	14	38	3597	68825
[OVER]	GO:0010143	cutin biosynthetic process	BIOLOGICAL_PROCESS	9.49E-06	1.77E-07	8	7	3603	68856
[OVER]	GO:0042044	fluid transport	BIOLOGICAL_PROCESS	1.18E-05	2.25E-07	11	21	3600	68842
[OVER]	GO:0006833	water transport	BIOLOGICAL_PROCESS	1.18E-05	2.25E-07	11	21	3600	68842
[OVER]	GO:0009699	phenylpropanoid biosynthetic process	BIOLOGICAL_PROCESS	1.32E-05	2.55E-07	12	27	3599	68836
[OVER]	GO:0030243	cellulose metabolic process	BIOLOGICAL_PROCESS	1.82E-05	3.56E-07	14	41	3597	68822
[OVER]	GO:0042221	response to chemical	BIOLOGICAL_PROCESS	1.99E-05	4.01E-07	70	676	3541	68187
[OVER]	GO:0009251	glucan catabolic process	BIOLOGICAL_PROCESS	2.10E-05	4.25E-07	13	35	3598	68828
[OVER]	GO:0044248	cellular catabolic process	BIOLOGICAL_PROCESS	2.90E-05	5.96E-07	65	617	3546	68246
[OVER]	GO:0044255	cellular lipid metabolic process	BIOLOGICAL_PROCESS	3.65E-05	7.65E-07	50	427	3561	68436
[OVER]	GO:0006811	ion transport	BIOLOGICAL_PROCESS	4.07E-05	8.64E-07	64	611	3547	68252
[OVER]	GO:0019438	aromatic compound biosynthetic process	BIOLOGICAL_PROCESS	4.74E-05	1.03E-06	119	1401	3492	67462
[OVER]	GO:0030245	cellulose catabolic process	BIOLOGICAL_PROCESS	4.82E-05	1.05E-06	8	10	3603	68853
[OVER]	GO:0050789	regulation of biological process	BIOLOGICAL_PROCESS	6.03E-05	1.33E-06	186	2448	3425	66415
[OVER]	GO:0006520	cellular amino acid metabolic process	BIOLOGICAL_PROCESS	6.59E-05	1.47E-06	41	326	3570	68537
[OVER]	GO:0019538	protein metabolic process	BIOLOGICAL_PROCESS	7.53E-05	1.70E-06	286	4091	3325	64772
[OVER]	GO:0055082	cellular chemical homeostasis	BIOLOGICAL_PROCESS	8.05E-05	1.83E-06	24	138	3587	68725
[OVER]	GO:0016043	cellular component organization	BIOLOGICAL_PROCESS	8.46E-05	1.95E-06	147	1850	3464	67013
[OVER]	GO:1901362	organic cyclic compound biosynthetic process	BIOLOGICAL_PROCESS	1.03E-04	2.41E-06	124	1504	3487	67359
[OVER]	GO:0048878	chemical homeostasis	BIOLOGICAL_PROCESS	1.15E-04	2.75E-06	30	206	3581	68657
[OVER]	GO:0046500	S-adenosylmethionine metabolic process	BIOLOGICAL_PROCESS	1.15E-04	2.77E-06	8	12	3603	68851
[OVER]	GO:0015850	organic hydroxy compound transport	BIOLOGICAL_PROCESS	1.23E-04	2.99E-06	10	23	3601	68840
[OVER]	GO:0044260	cellular macromolecule metabolic process	BIOLOGICAL_PROCESS	1.44E-04	3.50E-06	398	6032	3213	62831
[OVER]	GO:0043412	macromolecule modification	BIOLOGICAL_PROCESS	1.48E-04	3.64E-06	200	2717	3411	66146
[OVER]	GO:0008299	isoprenoid biosynthetic process	BIOLOGICAL_PROCESS	1.51E-04	3.71E-06	17	77	3594	68786
[OVER]	GO:0009719	response to endogenous stimulus	BIOLOGICAL_PROCESS	2.66E-04	7.41E-06	56	547	3555	68316
[OVER]	GO:0044036	cell wall macromolecule metabolic process	BIOLOGICAL_PROCESS	3.01E-04	8.45E-06	18	92	3593	68771
[OVER]	GO:0044712	single-organism catabolic process	BIOLOGICAL_PROCESS	3.23E-04	9.20E-06	36	292	3575	68571
[OVER]	GO:0050794	regulation of cellular process	BIOLOGICAL_PROCESS	3.44E-04	9.84E-06	169	2263	3442	66600
[OVER]	GO:0030104	water homeostasis	BIOLOGICAL_PROCESS	3.57E-04	1.03E-05	9	21	3602	68842
[OVER]	GO:0006730	one-carbon metabolic process	BIOLOGICAL_PROCESS	4.65E-04	1.39E-05	9	22	3602	68841
[OVER]	GO:0015791	polyol transport	BIOLOGICAL_PROCESS	4.65E-04	1.39E-05	9	22	3602	68841
[OVER]	GO:0006720	isoprenoid metabolic process	BIOLOGICAL_PROCESS	4.66E-04	1.40E-05	18	96	3593	68767
[OVER]	GO:0050790	regulation of catalytic activity	BIOLOGICAL_PROCESS	5.52E-04	1.68E-05	28	205	3583	68658
[OVER]	GO:0008643	carbohydrate transport	BIOLOGICAL_PROCESS	6.33E-04	1.95E-05	17	89	3594	68774
[OVER]	GO:0009734	auxin-activated signaling pathway	BIOLOGICAL_PROCESS	7.09E-04	2.21E-05	17	90	3594	68773
[OVER]	GO:0071365	cellular response to auxin stimulus	BIOLOGICAL_PROCESS	7.09E-04	2.21E-05	17	90	3594	68773
[OVER]	GO:0071840	cellular component organization or biogenesis	BIOLOGICAL_PROCESS	8.56E-04	2.74E-05	153	2052	3458	66811
[OVER]	GO:0071669	plant-type cell wall organization or biogenesis	BIOLOGICAL_PROCESS	8.86E-04	2.85E-05	14	64	3597	68799
[OVER]	GO:0065009	regulation of molecular function	BIOLOGICAL_PROCESS	8.94E-04	2.89E-05	28	212	3583	68651
[OVER]	GO:0019419	sulfate reduction	BIOLOGICAL_PROCESS	9.10E-04	2.95E-05	4	1	3607	68862
[OVER]	GO:0055076	transition metal ion homeostasis	BIOLOGICAL_PROCESS	9.81E-04	3.20E-05	13	56	3598	68807
[OVER]	GO:0008610	lipid biosynthetic process	BIOLOGICAL_PROCESS	0.001017619	3.36E-05	37	325	3574	68538
[OVER]	GO:0072330	monocarboxylic acid biosynthetic process	BIOLOGICAL_PROCESS	0.001053248	3.49E-05	23	157	3588	68706
[OVER]	GO:0015793	glycerol transport	BIOLOGICAL_PROCESS	0.001061367	3.56E-05	8	19	3603	68844
[OVER]	GO:0040008	regulation of growth	BIOLOGICAL_PROCESS	0.001061367	3.56E-05	8	19	3603	68844
[OVER]	GO:1901607	alpha-amino acid biosynthetic process	BIOLOGICAL_PROCESS	0.001124108	3.80E-05	21	136	3590	68727
[OVER]	GO:0006631	fatty acid metabolic process	BIOLOGICAL_PROCESS	0.001309193	4.54E-05	23	160	3588	68703
[OVER]	GO:0009664	plant-type cell wall organization	BIOLOGICAL_PROCESS	0.001468363	5.17E-05	9	27	3602	68836
[OVER]	GO:0000271	polysaccharide biosynthetic process	BIOLOGICAL_PROCESS	0.001565817	5.56E-05	18	108	3593	68755
[OVER]	GO:0009992	cellular water homeostasis	BIOLOGICAL_PROCESS	0.001754892	6.30E-05	8	21	3603	68842
[OVER]	GO:0006355	regulation of transcription, DNA-templated	BIOLOGICAL_PROCESS	0.001940943	7.02E-05	77	904	3534	67959
[OVER]	GO:0050801	ion homeostasis	BIOLOGICAL_PROCESS	0.001994095	7.27E-05	20	132	3591	68731
[OVER]	GO:0033692	cellular polysaccharide biosynthetic process	BIOLOGICAL_PROCESS	0.002194577	8.03E-05	15	81	3596	68782
[OVER]	GO:0006884	cell volume homeostasis	BIOLOGICAL_PROCESS	0.002237391	8.22E-05	8	22	3603	68841
[OVER]	GO:1902222	erythrose 4-phosphate/phosphoenolpyruvate family amino acid catabolic process	BIOLOGICAL_PROCESS	0.002258683	8.51E-05	4	2	3607	68861
[OVER]	GO:0006559	L-phenylalanine catabolic process	BIOLOGICAL_PROCESS	0.002258683	8.51E-05	4	2	3607	68861
[OVER]	GO:0046355	mannan catabolic process	BIOLOGICAL_PROCESS	0.002258683	8.51E-05	4	2	3607	68861
[OVER]	GO:0010412	mannan metabolic process	BIOLOGICAL_PROCESS	0.002258683	8.51E-05	4	2	3607	68861
[OVER]	GO:0009725	response to hormone	BIOLOGICAL_PROCESS	0.002356382	8.91E-05	40	382	3571	68481
[OVER]	GO:0046916	cellular transition metal ion homeostasis	BIOLOGICAL_PROCESS	0.002417096	9.17E-05	12	54	3599	68809
[OVER]	GO:1903506	regulation of nucleic acid-templated transcription	BIOLOGICAL_PROCESS	0.00277459	1.06E-04	77	917	3534	67946
[OVER]	GO:2001141	regulation of RNA biosynthetic process	BIOLOGICAL_PROCESS	0.00277459	1.06E-04	77	917	3534	67946
[OVER]	GO:0006633	fatty acid biosynthetic process	BIOLOGICAL_PROCESS	0.002944591	1.13E-04	18	115	3593	68748
[OVER]	GO:0046274	lignin catabolic process	BIOLOGICAL_PROCESS	0.003008232	1.17E-04	6	11	3605	68852
[OVER]	GO:0046271	phenylpropanoid catabolic process	BIOLOGICAL_PROCESS	0.003008232	1.17E-04	6	11	3605	68852
[OVER]	GO:0044765	single-organism transport	BIOLOGICAL_PROCESS	0.003097853	1.21E-04	66	757	3545	68106
[OVER]	GO:0010033	response to organic substance	BIOLOGICAL_PROCESS	0.003242485	1.29E-04	44	444	3567	68419
[OVER]	GO:0098771	inorganic ion homeostasis	BIOLOGICAL_PROCESS	0.00345289	1.38E-04	19	128	3592	68735
[OVER]	GO:0051252	regulation of RNA metabolic process	BIOLOGICAL_PROCESS	0.00367939	1.50E-04	77	928	3534	67935
[OVER]	GO:0009755	hormone-mediated signaling pathway	BIOLOGICAL_PROCESS	0.003761388	1.54E-04	28	236	3583	68627
[OVER]	GO:0097659	nucleic acid-templated transcription	BIOLOGICAL_PROCESS	0.003948797	1.63E-04	82	1007	3529	67856
[OVER]	GO:0016126	sterol biosynthetic process	BIOLOGICAL_PROCESS	0.004037625	1.68E-04	6	12	3605	68851
[OVER]	GO:1902578	single-organism localization	BIOLOGICAL_PROCESS	0.004067877	1.70E-04	66	767	3545	68096
[OVER]	GO:0071495	cellular response to endogenous stimulus	BIOLOGICAL_PROCESS	0.004131782	1.74E-04	28	238	3583	68625
[OVER]	GO:0032870	cellular response to hormone stimulus	BIOLOGICAL_PROCESS	0.004131782	1.74E-04	28	238	3583	68625
[OVER]	GO:1902221	erythrose 4-phosphate/phosphoenolpyruvate family amino acid metabolic process	BIOLOGICAL_PROCESS	0.004236955	1.81E-04	5	7	3606	68856
[OVER]	GO:0006558	L-phenylalanine metabolic process	BIOLOGICAL_PROCESS	0.004236955	1.81E-04	5	7	3606	68856
[OVER]	GO:0032774	RNA biosynthetic process	BIOLOGICAL_PROCESS	0.004291711	1.83E-04	82	1011	3529	67852
[OVER]	GO:0006351	transcription, DNA-templated	BIOLOGICAL_PROCESS	0.004559252	1.96E-04	81	998	3530	67865
[OVER]	GO:0009733	response to auxin	BIOLOGICAL_PROCESS	0.004815994	2.08E-04	20	144	3591	68719
[OVER]	GO:0008361	regulation of cell size	BIOLOGICAL_PROCESS	0.004925856	2.13E-04	8	26	3603	68837
[OVER]	GO:0006875	cellular metal ion homeostasis	BIOLOGICAL_PROCESS	0.005000362	2.17E-04	12	60	3599	68803
[OVER]	GO:0007018	microtubule-based movement	BIOLOGICAL_PROCESS	0.005117788	2.24E-04	15	90	3596	68773
[OVER]	GO:0034637	cellular carbohydrate biosynthetic process	BIOLOGICAL_PROCESS	0.005337536	2.35E-04	16	101	3595	68762
[OVER]	GO:0006928	movement of cell or subcellular component	BIOLOGICAL_PROCESS	0.005636961	2.49E-04	15	91	3596	68772
[OVER]	GO:0006732	coenzyme metabolic process	BIOLOGICAL_PROCESS	0.005666276	2.52E-04	24	194	3587	68669
[OVER]	GO:0055080	cation homeostasis	BIOLOGICAL_PROCESS	0.005863836	2.61E-04	18	124	3593	68739
[OVER]	GO:0070887	cellular response to chemical stimulus	BIOLOGICAL_PROCESS	0.005961274	2.67E-04	33	310	3578	68553
[OVER]	GO:0007017	microtubule-based process	BIOLOGICAL_PROCESS	0.006090739	2.74E-04	22	171	3589	68692
[OVER]	GO:0042546	cell wall biogenesis	BIOLOGICAL_PROCESS	0.006788768	3.07E-04	15	93	3596	68770
[OVER]	GO:0019219	regulation of nucleobase-containing compound metabolic process	BIOLOGICAL_PROCESS	0.007115693	3.23E-04	77	954	3534	67909
[OVER]	GO:0050896	response to stimulus	BIOLOGICAL_PROCESS	0.007837609	3.59E-04	191	2812	3420	66051
[OVER]	GO:0009074	aromatic amino acid family catabolic process	BIOLOGICAL_PROCESS	0.007956431	3.66E-04	4	4	3607	68859
[OVER]	GO:0015936	coenzyme A metabolic process	BIOLOGICAL_PROCESS	0.007956431	3.66E-04	4	4	3607	68859
[OVER]	GO:0055065	metal ion homeostasis	BIOLOGICAL_PROCESS	0.007978634	3.68E-04	13	74	3598	68789
[OVER]	GO:0051186	cofactor metabolic process	BIOLOGICAL_PROCESS	0.009608394	4.52E-04	29	267	3582	68596
[OVER]	GO:0006076	(1->3)-beta-D-glucan catabolic process	BIOLOGICAL_PROCESS	0.009896518	4.76E-04	3	1	3608	68862
[OVER]	GO:0009800	cinnamic acid biosynthetic process	BIOLOGICAL_PROCESS	0.009896518	4.76E-04	3	1	3608	68862
[OVER]	GO:0009803	cinnamic acid metabolic process	BIOLOGICAL_PROCESS	0.009896518	4.76E-04	3	1	3608	68862
[OVER]	GO:0045926	negative regulation of growth	BIOLOGICAL_PROCESS	0.009896518	4.76E-04	3	1	3608	68862
[OVER]	GO:0034654	nucleobase-containing compound biosynthetic process	BIOLOGICAL_PROCESS	0.010076821	4.87E-04	95	1251	3516	67612
[OVER]	GO:1901700	response to oxygen-containing compound	BIOLOGICAL_PROCESS	0.010821006	5.25E-04	30	283	3581	68580
[OVER]	GO:0071310	cellular response to organic substance	BIOLOGICAL_PROCESS	0.010931444	5.32E-04	29	270	3582	68593
[OVER]	GO:0006873	cellular ion homeostasis	BIOLOGICAL_PROCESS	0.011242279	5.48E-04	16	110	3595	68753
[OVER]	GO:0040007	growth	BIOLOGICAL_PROCESS	0.012238651	6.02E-04	21	170	3590	68693
[OVER]	GO:0009097	isoleucine biosynthetic process	BIOLOGICAL_PROCESS	0.012238651	6.04E-04	5	10	3606	68853
[OVER]	GO:0006549	isoleucine metabolic process	BIOLOGICAL_PROCESS	0.012238651	6.04E-04	5	10	3606	68853
[OVER]	GO:0090066	regulation of anatomical structure size	BIOLOGICAL_PROCESS	0.012679258	6.29E-04	9	40	3602	68823
[OVER]	GO:0032535	regulation of cellular component size	BIOLOGICAL_PROCESS	0.012679258	6.29E-04	9	40	3602	68823
[OVER]	GO:0016042	lipid catabolic process	BIOLOGICAL_PROCESS	0.01330417	6.62E-04	14	90	3597	68773
[OVER]	GO:0044267	cellular protein metabolic process	BIOLOGICAL_PROCESS	0.013655775	6.81E-04	229	3501	3382	65362
[OVER]	GO:0009415	response to water	BIOLOGICAL_PROCESS	0.014234503	7.14E-04	10	50	3601	68813
[OVER]	GO:0032502	developmental process	BIOLOGICAL_PROCESS	0.014745461	7.41E-04	78	1000	3533	67863
[OVER]	GO:0043086	negative regulation of catalytic activity	BIOLOGICAL_PROCESS	0.01479865	7.46E-04	11	60	3600	68803
[OVER]	GO:0018130	heterocycle biosynthetic process	BIOLOGICAL_PROCESS	0.014924969	7.55E-04	103	1398	3508	67465
[OVER]	GO:0080090	regulation of primary metabolic process	BIOLOGICAL_PROCESS	0.015497017	7.86E-04	87	1144	3524	67719
[OVER]	GO:0060255	regulation of macromolecule metabolic process	BIOLOGICAL_PROCESS	0.015554823	7.91E-04	89	1176	3522	67687
[OVER]	GO:2000112	regulation of cellular macromolecule biosynthetic process	BIOLOGICAL_PROCESS	0.015581911	7.94E-04	77	987	3534	67876
[OVER]	GO:0042537	benzene-containing compound metabolic process	BIOLOGICAL_PROCESS	0.01638999	8.42E-04	5	11	3606	68852
[OVER]	GO:0044092	negative regulation of molecular function	BIOLOGICAL_PROCESS	0.01638999	8.42E-04	11	61	3600	68802
[OVER]	GO:0010035	response to inorganic substance	BIOLOGICAL_PROCESS	0.016885459	8.70E-04	15	104	3596	68759
[OVER]	GO:0009082	branched-chain amino acid biosynthetic process	BIOLOGICAL_PROCESS	0.018195047	9.42E-04	6	18	3605	68845
[OVER]	GO:0010468	regulation of gene expression	BIOLOGICAL_PROCESS	0.019177204	9.96E-04	80	1043	3531	67820
[OVER]	GO:0010556	regulation of macromolecule biosynthetic process	BIOLOGICAL_PROCESS	0.021117834	0.001108115	77	1000	3534	67863
[OVER]	GO:0031323	regulation of cellular metabolic process	BIOLOGICAL_PROCESS	0.021316575	0.001121464	87	1159	3524	67704
[OVER]	GO:0006979	response to oxidative stress	BIOLOGICAL_PROCESS	0.021342085	0.00112573	15	107	3596	68756
[OVER]	GO:0016051	carbohydrate biosynthetic process	BIOLOGICAL_PROCESS	0.021588173	0.001159414	19	155	3592	68708
[OVER]	GO:0009808	lignin metabolic process	BIOLOGICAL_PROCESS	0.022006601	0.001187916	6	19	3605	68844
[OVER]	GO:0010383	cell wall polysaccharide metabolic process	BIOLOGICAL_PROCESS	0.023234912	0.001260587	12	75	3599	68788
[OVER]	GO:0009072	aromatic amino acid family metabolic process	BIOLOGICAL_PROCESS	0.023870981	0.001301637	9	45	3602	68818
[OVER]	GO:0009834	plant-type secondary cell wall biogenesis	BIOLOGICAL_PROCESS	0.026667105	0.001479679	6	20	3605	68843
[OVER]	GO:0016998	cell wall macromolecule catabolic process	BIOLOGICAL_PROCESS	0.027174697	0.00151954	5	13	3606	68850
[OVER]	GO:0033865	nucleoside bisphosphate metabolic process	BIOLOGICAL_PROCESS	0.027174697	0.001530182	4	7	3607	68856
[OVER]	GO:0034032	purine nucleoside bisphosphate metabolic process	BIOLOGICAL_PROCESS	0.027174697	0.001530182	4	7	3607	68856
[OVER]	GO:0033875	ribonucleoside bisphosphate metabolic process	BIOLOGICAL_PROCESS	0.027174697	0.001530182	4	7	3607	68856
[OVER]	GO:0006801	superoxide metabolic process	BIOLOGICAL_PROCESS	0.027174697	0.00151954	5	13	3606	68850
[OVER]	GO:0031627	telomeric loop formation	BIOLOGICAL_PROCESS	0.027174697	0.001530182	4	7	3607	68856
[OVER]	GO:0051171	regulation of nitrogen compound metabolic process	BIOLOGICAL_PROCESS	0.028364387	0.001608831	78	1031	3533	67832
[OVER]	GO:0031326	regulation of cellular biosynthetic process	BIOLOGICAL_PROCESS	0.028899883	0.001643164	77	1016	3534	67847
[OVER]	GO:0009889	regulation of biosynthetic process	BIOLOGICAL_PROCESS	0.031576664	0.001808336	77	1020	3534	67843
[OVER]	GO:0009414	response to water deprivation	BIOLOGICAL_PROCESS	0.033396132	0.00192626	9	48	3602	68815
[OVER]	GO:0019222	regulation of metabolic process	BIOLOGICAL_PROCESS	0.03573709	0.002081	90	1235	3521	67628
[OVER]	GO:0030003	cellular cation homeostasis	BIOLOGICAL_PROCESS	0.040525843	0.002462513	14	105	3597	68758
[OVER]	GO:0010410	hemicellulose metabolic process	BIOLOGICAL_PROCESS	0.040525843	0.002477037	11	71	3600	68792
[OVER]	GO:0080162	intracellular auxin transport	BIOLOGICAL_PROCESS	0.040525843	0.002481854	2	0	3609	68863
[OVER]	GO:0048640	negative regulation of developmental growth	BIOLOGICAL_PROCESS	0.040525843	0.002481854	2	0	3609	68863
[OVER]	GO:0046621	negative regulation of organ growth	BIOLOGICAL_PROCESS	0.040525843	0.002481854	2	0	3609	68863
[OVER]	GO:2000027	regulation of organ morphogenesis	BIOLOGICAL_PROCESS	0.040525843	0.002481854	2	0	3609	68863
[OVER]	GO:0007154	cell communication	BIOLOGICAL_PROCESS	0.043858593	0.002697973	84	1150	3527	67713
[OVER]	GO:0023052	signaling	BIOLOGICAL_PROCESS	0.044451834	0.002746647	77	1038	3534	67825
[OVER]	GO:0044700	single organism signaling	BIOLOGICAL_PROCESS	0.044451834	0.002746647	77	1038	3534	67825
[OVER]	GO:0034220	ion transmembrane transport	BIOLOGICAL_PROCESS	0.049411972	0.00306667	37	422	3574	68441
[OVER]	GO:0016020	membrane	CELLULAR_COMPONENT	9.79E-73	4.02E-76	786	7421	2825	61442
[OVER]	GO:0031224	intrinsic component of membrane	CELLULAR_COMPONENT	2.93E-48	2.41E-51	459	3978	3152	64885
[OVER]	GO:0016021	integral component of membrane	CELLULAR_COMPONENT	3.05E-46	3.75E-49	451	3956	3160	64907
[OVER]	GO:0044425	membrane part	CELLULAR_COMPONENT	4.67E-46	6.39E-49	469	4202	3142	64661
[OVER]	GO:0071944	cell periphery	CELLULAR_COMPONENT	3.64E-37	6.49E-40	224	1482	3387	67381
[OVER]	GO:0005623	cell	CELLULAR_COMPONENT	1.13E-36	2.16E-39	818	9819	2793	59044
[OVER]	GO:0044464	cell part	CELLULAR_COMPONENT	3.14E-34	6.88E-37	802	9739	2809	59124
[OVER]	GO:0005886	plasma membrane	CELLULAR_COMPONENT	1.16E-22	3.51E-25	164	1201	3447	67662
[OVER]	GO:0005576	extracellular region	CELLULAR_COMPONENT	1.40E-21	4.60E-24	74	304	3537	68559
[OVER]	GO:0005618	cell wall	CELLULAR_COMPONENT	1.63E-18	6.94E-21	67	290	3544	68573
[OVER]	GO:0030312	external encapsulating structure	CELLULAR_COMPONENT	1.85E-18	8.12E-21	67	291	3544	68572
[OVER]	GO:0044424	intracellular part	CELLULAR_COMPONENT	2.07E-12	1.33E-14	598	8330	3013	60533
[OVER]	GO:0031226	intrinsic component of plasma membrane	CELLULAR_COMPONENT	3.86E-11	2.80E-13	45	214	3566	68649
[OVER]	GO:0005622	intracellular	CELLULAR_COMPONENT	5.49E-11	4.14E-13	617	8819	2994	60044
[OVER]	GO:0044459	plasma membrane part	CELLULAR_COMPONENT	1.13E-09	9.11E-12	47	260	3564	68603
[OVER]	GO:0046658	anchored component of plasma membrane	CELLULAR_COMPONENT	6.00E-09	5.92E-11	18	36	3593	68827
[OVER]	GO:0043226	organelle	CELLULAR_COMPONENT	6.47E-09	6.55E-11	489	6933	3122	61930
[OVER]	GO:0031225	anchored component of membrane	CELLULAR_COMPONENT	8.86E-09	9.22E-11	19	43	3592	68820
[OVER]	GO:0043229	intracellular organelle	CELLULAR_COMPONENT	9.03E-09	9.52E-11	487	6919	3124	61944
[OVER]	GO:0005856	cytoskeleton	CELLULAR_COMPONENT	6.36E-07	9.68E-09	45	308	3566	68555
[OVER]	GO:0043227	membrane-bounded organelle	CELLULAR_COMPONENT	6.66E-07	1.02E-08	434	6283	3177	62580
[OVER]	GO:0043231	intracellular membrane-bounded organelle	CELLULAR_COMPONENT	1.16E-06	1.87E-08	429	6233	3182	62630
[OVER]	GO:0005887	integral component of plasma membrane	CELLULAR_COMPONENT	1.57E-04	3.95E-06	27	177	3584	68686
[OVER]	GO:0030054	cell junction	CELLULAR_COMPONENT	2.66E-04	7.36E-06	28	195	3583	68668
[OVER]	GO:0005911	cell-cell junction	CELLULAR_COMPONENT	2.66E-04	7.36E-06	28	195	3583	68668
[OVER]	GO:0009506	plasmodesma	CELLULAR_COMPONENT	2.66E-04	7.36E-06	28	195	3583	68668
[OVER]	GO:0055044	symplast	CELLULAR_COMPONENT	2.66E-04	7.36E-06	28	195	3583	68668
[OVER]	GO:0012505	endomembrane system	CELLULAR_COMPONENT	4.33E-04	1.26E-05	97	1150	3514	67713
[OVER]	GO:0015630	microtubule cytoskeleton	CELLULAR_COMPONENT	7.63E-04	2.43E-05	24	164	3587	68699
[OVER]	GO:0005737	cytoplasm	CELLULAR_COMPONENT	0.001065028	3.59E-05	374	5785	3237	63078
[OVER]	GO:0044430	cytoskeletal part	CELLULAR_COMPONENT	0.001528282	5.40E-05	25	185	3586	68678
[OVER]	GO:0005794	Golgi apparatus	CELLULAR_COMPONENT	0.005027551	2.20E-04	51	555	3560	68308
[OVER]	GO:0048046	apoplast	CELLULAR_COMPONENT	0.015691722	8.02E-04	14	92	3597	68771
[OVER]	GO:0005773	vacuole	CELLULAR_COMPONENT	0.0177602	9.17E-04	41	448	3570	68415
[OVER]	GO:0009986	cell surface	CELLULAR_COMPONENT	0.019419753	0.00101369	4	6	3607	68857
[OVER]	GO:0005874	microtubule	CELLULAR_COMPONENT	0.021633821	0.00116483	16	119	3595	68744
[OVER]	GO:0009505	plant-type cell wall	CELLULAR_COMPONENT	0.024323639	0.001329652	11	65	3600	68798
[OVER]	GO:0044444	cytoplasmic part	CELLULAR_COMPONENT	0.026333397	0.001450339	289	4603	3322	64260
[OVER]	GO:0099513	polymeric cytoskeletal fiber	CELLULAR_COMPONENT	0.032069654	0.001840962	16	125	3595	68738
[OVER]	GO:0005634	nucleus	CELLULAR_COMPONENT	0.040525843	0.002471177	186	2856	3425	66007
[OVER]	GO:0099080	supramolecular complex	CELLULAR_COMPONENT	0.040525843	0.002453519	16	129	3595	68734
[OVER]	GO:0099512	supramolecular fiber	CELLULAR_COMPONENT	0.040525843	0.002453519	16	129	3595	68734
[OVER]	GO:0099081	supramolecular polymer	CELLULAR_COMPONENT	0.040525843	0.002453519	16	129	3595	68734
[OVER]	GO:0003824	catalytic activity	MOLECULAR_FUNCTION	1.58E-99	2.17E-103	1048	10025	2563	58838
[OVER]	GO:0005488	binding	MOLECULAR_FUNCTION	5.96E-35	1.23E-37	1039	13525	2572	55338
[OVER]	GO:0016740	transferase activity	MOLECULAR_FUNCTION	1.39E-33	3.24E-36	427	4175	3184	64688
[OVER]	GO:0016787	hydrolase activity	MOLECULAR_FUNCTION	3.17E-23	8.67E-26	344	3526	3267	65337
[OVER]	GO:0016491	oxidoreductase activity	MOLECULAR_FUNCTION	7.25E-23	2.09E-25	165	1206	3446	67657
[OVER]	GO:0016798	hydrolase activity, acting on glycosyl bonds	MOLECULAR_FUNCTION	8.73E-20	3.35E-22	71	305	3540	68558
[OVER]	GO:0004553	hydrolase activity, hydrolyzing O-glycosyl compounds	MOLECULAR_FUNCTION	3.11E-19	1.23E-21	66	271	3545	68592
[OVER]	GO:0043167	ion binding	MOLECULAR_FUNCTION	1.23E-18	5.07E-21	428	5047	3183	63816
[OVER]	GO:0005515	protein binding	MOLECULAR_FUNCTION	5.32E-17	2.41E-19	351	4000	3260	64863
[OVER]	GO:0016746	transferase activity, transferring acyl groups	MOLECULAR_FUNCTION	1.17E-13	7.05E-16	57	280	3554	68583
[OVER]	GO:1901363	heterocyclic compound binding	MOLECULAR_FUNCTION	1.49E-09	1.23E-11	550	7868	3061	60995
[OVER]	GO:0097159	organic cyclic compound binding	MOLECULAR_FUNCTION	1.55E-09	1.30E-11	550	7871	3061	60992
[OVER]	GO:0016301	kinase activity	MOLECULAR_FUNCTION	2.37E-09	2.04E-11	161	1715	3450	67148
[OVER]	GO:0016747	transferase activity, transferring acyl groups other than amino-acyl groups	MOLECULAR_FUNCTION	4.27E-09	3.98E-11	45	253	3566	68610
[OVER]	GO:0043169	cation binding	MOLECULAR_FUNCTION	6.00E-09	5.90E-11	218	2582	3393	66281
[OVER]	GO:0046872	metal ion binding	MOLECULAR_FUNCTION	6.00E-09	5.92E-11	217	2567	3394	66296
[OVER]	GO:0016772	transferase activity, transferring phosphorus-containing groups	MOLECULAR_FUNCTION	6.47E-09	6.56E-11	175	1947	3436	66916
[OVER]	GO:0004650	polygalacturonase activity	MOLECULAR_FUNCTION	9.95E-09	1.06E-10	11	7	3600	68856
[OVER]	GO:0016757	transferase activity, transferring glycosyl groups	MOLECULAR_FUNCTION	1.60E-08	1.75E-10	62	452	3549	68411
[OVER]	GO:0030246	carbohydrate binding	MOLECULAR_FUNCTION	3.77E-08	4.60E-10	43	255	3568	68608
[OVER]	GO:0048037	cofactor binding	MOLECULAR_FUNCTION	4.11E-08	5.07E-10	57	408	3554	68455
[OVER]	GO:0043168	anion binding	MOLECULAR_FUNCTION	5.70E-08	7.11E-10	227	2802	3384	66061
[OVER]	GO:0016758	transferase activity, transferring hexosyl groups	MOLECULAR_FUNCTION	2.85E-07	3.86E-09	52	376	3559	68487
[OVER]	GO:0035251	UDP-glucosyltransferase activity	MOLECULAR_FUNCTION	3.09E-07	4.24E-09	33	175	3578	68688
[OVER]	GO:0080043	quercetin 3-O-glucosyltransferase activity	MOLECULAR_FUNCTION	3.69E-07	5.26E-09	24	96	3587	68767
[OVER]	GO:0080044	quercetin 7-O-glucosyltransferase activity	MOLECULAR_FUNCTION	3.69E-07	5.26E-09	24	96	3587	68767
[OVER]	GO:0004478	methionine adenosyltransferase activity	MOLECULAR_FUNCTION	3.74E-07	5.43E-09	8	3	3603	68860
[OVER]	GO:0016705	oxidoreductase activity, acting on paired donors, with incorporation or reduction of molecular oxygen	MOLECULAR_FUNCTION	4.09E-07	6.00E-09	42	270	3569	68593
[OVER]	GO:0046527	glucosyltransferase activity	MOLECULAR_FUNCTION	4.66E-07	6.89E-09	33	179	3578	68684
[OVER]	GO:0016829	lyase activity	MOLECULAR_FUNCTION	5.02E-07	7.50E-09	40	251	3571	68612
[OVER]	GO:0015291	secondary active transmembrane transporter activity	MOLECULAR_FUNCTION	8.00E-07	1.25E-08	34	194	3577	68669
[OVER]	GO:0008194	UDP-glycosyltransferase activity	MOLECULAR_FUNCTION	8.00E-07	1.25E-08	41	267	3570	68596
[OVER]	GO:0005215	transporter activity	MOLECULAR_FUNCTION	1.08E-06	1.72E-08	120	1300	3491	67563
[OVER]	GO:0016841	ammonia-lyase activity	MOLECULAR_FUNCTION	1.54E-06	2.50E-08	7	2	3604	68861
[OVER]	GO:0004672	protein kinase activity	MOLECULAR_FUNCTION	1.57E-06	2.55E-08	101	1041	3510	67822
[OVER]	GO:0016773	phosphotransferase activity, alcohol group as acceptor	MOLECULAR_FUNCTION	2.10E-06	3.49E-08	109	1161	3502	67702
[OVER]	GO:0046906	tetrapyrrole binding	MOLECULAR_FUNCTION	2.61E-06	4.36E-08	42	292	3569	68571
[OVER]	GO:0001871	pattern binding	MOLECULAR_FUNCTION	5.91E-06	1.05E-07	17	57	3594	68806
[OVER]	GO:0030247	polysaccharide binding	MOLECULAR_FUNCTION	5.91E-06	1.05E-07	17	57	3594	68806
[OVER]	GO:0022857	transmembrane transporter activity	MOLECULAR_FUNCTION	9.23E-06	1.71E-07	79	780	3532	68083
[OVER]	GO:0042973	glucan endo-1,3-beta-D-glucosidase activity	MOLECULAR_FUNCTION	1.12E-05	2.09E-07	7	4	3604	68859
[OVER]	GO:0005506	iron ion binding	MOLECULAR_FUNCTION	1.21E-05	2.32E-07	41	301	3570	68562
[OVER]	GO:0004497	monooxygenase activity	MOLECULAR_FUNCTION	1.80E-05	3.50E-07	34	227	3577	68636
[OVER]	GO:0045330	aspartyl esterase activity	MOLECULAR_FUNCTION	1.82E-05	3.59E-07	10	17	3601	68846
[OVER]	GO:0016837	carbon-oxygen lyase activity, acting on polysaccharides	MOLECULAR_FUNCTION	1.96E-05	3.91E-07	6	2	3605	68861
[OVER]	GO:0030570	pectate lyase activity	MOLECULAR_FUNCTION	1.96E-05	3.91E-07	6	2	3605	68861
[OVER]	GO:0030599	pectinesterase activity	MOLECULAR_FUNCTION	2.23E-05	4.55E-07	11	23	3600	68840
[OVER]	GO:0008810	cellulase activity	MOLECULAR_FUNCTION	2.95E-05	6.11E-07	8	9	3603	68854
[OVER]	GO:0046914	transition metal ion binding	MOLECULAR_FUNCTION	3.20E-05	6.67E-07	133	1598	3478	67265
[OVER]	GO:0015103	inorganic anion transmembrane transporter activity	MOLECULAR_FUNCTION	4.22E-05	9.02E-07	14	45	3597	68818
[OVER]	GO:0020037	heme binding	MOLECULAR_FUNCTION	4.35E-05	9.37E-07	36	261	3575	68602
[OVER]	GO:0016682	oxidoreductase activity, acting on diphenols and related substances as donors, oxygen as acceptor	MOLECULAR_FUNCTION	5.08E-05	1.11E-06	10	20	3601	68843
[OVER]	GO:0016709	oxidoreductase activity, acting on paired donors, with incorporation or reduction of molecular oxygen, NAD(P)H as one donor, and incorporation of one atom of oxygen	MOLECULAR_FUNCTION	6.58E-05	1.46E-06	24	136	3587	68727
[OVER]	GO:0046910	pectinesterase inhibitor activity	MOLECULAR_FUNCTION	8.07E-05	1.85E-06	9	16	3602	68847
[OVER]	GO:0015144	carbohydrate transmembrane transporter activity	MOLECULAR_FUNCTION	1.01E-04	2.34E-06	17	74	3594	68789
[OVER]	GO:0008509	anion transmembrane transporter activity	MOLECULAR_FUNCTION	1.08E-04	2.55E-06	24	141	3587	68722
[OVER]	GO:0035639	purine ribonucleoside triphosphate binding	MOLECULAR_FUNCTION	1.08E-04	2.54E-06	170	2221	3441	66642
[OVER]	GO:1901476	carbohydrate transporter activity	MOLECULAR_FUNCTION	1.15E-04	2.73E-06	17	75	3594	68788
[OVER]	GO:0032440	2-alkenal reductase [NAD(P)] activity	MOLECULAR_FUNCTION	1.19E-04	2.87E-06	13	43	3598	68820
[OVER]	GO:0036094	small molecule binding	MOLECULAR_FUNCTION	1.52E-04	3.76E-06	292	4236	3319	64627
[OVER]	GO:0008171	O-methyltransferase activity	MOLECULAR_FUNCTION	1.55E-04	3.87E-06	9	18	3602	68845
[OVER]	GO:0016765	transferase activity, transferring alkyl or aryl (other than methyl) groups	MOLECULAR_FUNCTION	1.55E-04	3.90E-06	20	105	3591	68758
[OVER]	GO:1901682	sulfur compound transmembrane transporter activity	MOLECULAR_FUNCTION	1.59E-04	4.05E-06	10	24	3601	68839
[OVER]	GO:0050662	coenzyme binding	MOLECULAR_FUNCTION	1.86E-04	4.77E-06	33	247	3578	68616
[OVER]	GO:0003677	DNA binding	MOLECULAR_FUNCTION	1.86E-04	4.80E-06	145	1853	3466	67010
[OVER]	GO:0052689	carboxylic ester hydrolase activity	MOLECULAR_FUNCTION	1.93E-04	5.00E-06	17	79	3594	68784
[OVER]	GO:0001071	nucleic acid binding transcription factor activity	MOLECULAR_FUNCTION	2.21E-04	5.83E-06	61	610	3550	68253
[OVER]	GO:0003700	transcription factor activity, sequence-specific DNA binding	MOLECULAR_FUNCTION	2.21E-04	5.83E-06	61	610	3550	68253
[OVER]	GO:0004421	hydroxymethylglutaryl-CoA synthase activity	MOLECULAR_FUNCTION	2.22E-04	5.91E-06	5	2	3606	68861
[OVER]	GO:0016679	oxidoreductase activity, acting on diphenols and related substances as donors	MOLECULAR_FUNCTION	2.26E-04	6.04E-06	11	32	3600	68831
[OVER]	GO:0004794	L-threonine ammonia-lyase activity	MOLECULAR_FUNCTION	2.29E-04	6.15E-06	4	0	3607	68863
[OVER]	GO:0046912	transferase activity, transferring acyl groups, acyl groups converted into alkyl on transfer	MOLECULAR_FUNCTION	2.38E-04	6.42E-06	8	14	3603	68849
[OVER]	GO:0005524	ATP binding	MOLECULAR_FUNCTION	2.54E-04	6.90E-06	154	2009	3457	66854
[OVER]	GO:0030170	pyridoxal phosphate binding	MOLECULAR_FUNCTION	2.89E-04	8.08E-06	20	111	3591	68752
[OVER]	GO:0022804	active transmembrane transporter activity	MOLECULAR_FUNCTION	3.01E-04	8.49E-06	45	404	3566	68459
[OVER]	GO:0016788	hydrolase activity, acting on ester bonds	MOLECULAR_FUNCTION	3.21E-04	9.10E-06	71	760	3540	68103
[OVER]	GO:0008374	O-acyltransferase activity	MOLECULAR_FUNCTION	3.51E-04	1.01E-05	15	66	3596	68797
[OVER]	GO:1901265	nucleoside phosphate binding	MOLECULAR_FUNCTION	4.33E-04	1.27E-05	283	4157	3328	64706
[OVER]	GO:0000166	nucleotide binding	MOLECULAR_FUNCTION	4.33E-04	1.27E-05	283	4157	3328	64706
[OVER]	GO:0015250	water channel activity	MOLECULAR_FUNCTION	4.65E-04	1.39E-05	9	22	3602	68841
[OVER]	GO:0005372	water transmembrane transporter activity	MOLECULAR_FUNCTION	4.65E-04	1.39E-05	9	22	3602	68841
[OVER]	GO:0016407	acetyltransferase activity	MOLECULAR_FUNCTION	4.66E-04	1.40E-05	18	96	3593	68767
[OVER]	GO:0016840	carbon-nitrogen lyase activity	MOLECULAR_FUNCTION	4.89E-04	1.48E-05	7	11	3604	68852
[OVER]	GO:0003774	motor activity	MOLECULAR_FUNCTION	5.54E-04	1.69E-05	24	160	3587	68703
[OVER]	GO:0016614	oxidoreductase activity, acting on CH-OH group of donors	MOLECULAR_FUNCTION	6.34E-04	1.96E-05	26	184	3585	68679
[OVER]	GO:0015665	alcohol transmembrane transporter activity	MOLECULAR_FUNCTION	7.63E-04	2.43E-05	9	24	3602	68839
[OVER]	GO:1901618	organic hydroxy compound transmembrane transporter activity	MOLECULAR_FUNCTION	7.63E-04	2.43E-05	9	24	3602	68839
[OVER]	GO:0015166	polyol transmembrane transporter activity	MOLECULAR_FUNCTION	7.63E-04	2.43E-05	9	24	3602	68839
[OVER]	GO:0008271	secondary active sulfate transmembrane transporter activity	MOLECULAR_FUNCTION	8.21E-04	2.62E-05	8	18	3603	68845
[OVER]	GO:0016835	carbon-oxygen lyase activity	MOLECULAR_FUNCTION	9.81E-04	3.21E-05	18	103	3593	68760
[OVER]	GO:0008017	microtubule binding	MOLECULAR_FUNCTION	0.001015469	3.34E-05	20	124	3591	68739
[OVER]	GO:0015116	sulfate transmembrane transporter activity	MOLECULAR_FUNCTION	0.001061367	3.56E-05	8	19	3603	68844
[OVER]	GO:0004857	enzyme inhibitor activity	MOLECULAR_FUNCTION	0.00112664	3.83E-05	14	66	3597	68797
[OVER]	GO:0016413	O-acetyltransferase activity	MOLECULAR_FUNCTION	0.001189155	4.06E-05	9	26	3602	68837
[OVER]	GO:0098772	molecular function regulator	MOLECULAR_FUNCTION	0.001239792	4.25E-05	37	329	3574	68534
[OVER]	GO:0046983	protein dimerization activity	MOLECULAR_FUNCTION	0.001291942	4.44E-05	33	279	3578	68584
[OVER]	GO:0015631	tubulin binding	MOLECULAR_FUNCTION	0.001304774	4.50E-05	20	127	3591	68736
[OVER]	GO:0030234	enzyme regulator activity	MOLECULAR_FUNCTION	0.00133893	4.66E-05	35	305	3576	68558
[OVER]	GO:0050661	NADP binding	MOLECULAR_FUNCTION	0.001383985	4.85E-05	10	34	3601	68829
[OVER]	GO:0015254	glycerol channel activity	MOLECULAR_FUNCTION	0.001754892	6.30E-05	8	21	3603	68842
[OVER]	GO:0015168	glycerol transmembrane transporter activity	MOLECULAR_FUNCTION	0.001754892	6.30E-05	8	21	3603	68842
[OVER]	GO:0016667	oxidoreductase activity, acting on a sulfur group of donors	MOLECULAR_FUNCTION	0.001855303	6.69E-05	14	70	3597	68793
[OVER]	GO:0008092	cytoskeletal protein binding	MOLECULAR_FUNCTION	0.001979125	7.19E-05	24	177	3587	68686
[OVER]	GO:0052736	beta-glucanase activity	MOLECULAR_FUNCTION	0.002258683	8.51E-05	4	2	3607	68861
[OVER]	GO:0052861	glucan endo-1,3-beta-glucanase activity, C-3 substituted reducing group	MOLECULAR_FUNCTION	0.002258683	8.51E-05	4	2	3607	68861
[OVER]	GO:0016985	mannan endo-1,4-beta-mannosidase activity	MOLECULAR_FUNCTION	0.002258683	8.51E-05	4	2	3607	68861
[OVER]	GO:0022891	substrate-specific transmembrane transporter activity	MOLECULAR_FUNCTION	0.002419597	9.22E-05	54	576	3557	68287
[OVER]	GO:0052716	hydroquinone:oxygen oxidoreductase activity	MOLECULAR_FUNCTION	0.003008232	1.17E-04	6	11	3605	68852
[OVER]	GO:0052722	fatty acid in-chain hydroxylase activity	MOLECULAR_FUNCTION	0.003110701	1.24E-04	3	0	3608	68863
[OVER]	GO:0004420	hydroxymethylglutaryl-CoA reductase (NADPH) activity	MOLECULAR_FUNCTION	0.003110701	1.24E-04	3	0	3608	68863
[OVER]	GO:0004604	phosphoadenylyl-sulfate reductase (thioredoxin) activity	MOLECULAR_FUNCTION	0.003110701	1.24E-04	3	0	3608	68863
[OVER]	GO:0032553	ribonucleotide binding	MOLECULAR_FUNCTION	0.003110701	1.23E-04	174	2467	3437	66396
[OVER]	GO:0001883	purine nucleoside binding	MOLECULAR_FUNCTION	0.00367939	1.49E-04	171	2428	3440	66435
[OVER]	GO:0032550	purine ribonucleoside binding	MOLECULAR_FUNCTION	0.00367939	1.49E-04	171	2428	3440	66435
[OVER]	GO:0032555	purine ribonucleotide binding	MOLECULAR_FUNCTION	0.00367939	1.49E-04	171	2428	3440	66435
[OVER]	GO:0003777	microtubule motor activity	MOLECULAR_FUNCTION	0.003921988	1.62E-04	15	87	3596	68776
[OVER]	GO:0017076	purine nucleotide binding	MOLECULAR_FUNCTION	0.003921988	1.61E-04	171	2432	3440	66431
[OVER]	GO:0022838	substrate-specific channel activity	MOLECULAR_FUNCTION	0.003921988	1.62E-04	15	87	3596	68776
[OVER]	GO:0032549	ribonucleoside binding	MOLECULAR_FUNCTION	0.004019318	1.67E-04	171	2434	3440	66429
[OVER]	GO:0001882	nucleoside binding	MOLECULAR_FUNCTION	0.004129254	1.73E-04	171	2436	3440	66427
[OVER]	GO:0016628	oxidoreductase activity, acting on the CH-CH group of donors, NAD or NADP as acceptor	MOLECULAR_FUNCTION	0.00421204	1.78E-04	13	68	3598	68795
[OVER]	GO:0004567	beta-mannosidase activity	MOLECULAR_FUNCTION	0.004446682	1.91E-04	4	3	3607	68860
[OVER]	GO:0050660	flavin adenine dinucleotide binding	MOLECULAR_FUNCTION	0.005011133	2.18E-04	17	111	3594	68752
[OVER]	GO:0097367	carbohydrate derivative binding	MOLECULAR_FUNCTION	0.005187154	2.28E-04	174	2501	3437	66362
[OVER]	GO:0008289	lipid binding	MOLECULAR_FUNCTION	0.005902224	2.64E-04	25	207	3586	68656
[OVER]	GO:0005507	copper ion binding	MOLECULAR_FUNCTION	0.006277274	2.83E-04	12	62	3599	68801
[OVER]	GO:0043565	sequence-specific DNA binding	MOLECULAR_FUNCTION	0.007748833	3.52E-04	32	302	3579	68561
[OVER]	GO:0032559	adenyl ribonucleotide binding	MOLECULAR_FUNCTION	0.008501393	3.94E-04	155	2216	3456	66647
[OVER]	GO:0031420	alkali metal ion binding	MOLECULAR_FUNCTION	0.008981908	4.20E-04	5	9	3606	68854
[OVER]	GO:0030955	potassium ion binding	MOLECULAR_FUNCTION	0.008981908	4.20E-04	5	9	3606	68854
[OVER]	GO:0004743	pyruvate kinase activity	MOLECULAR_FUNCTION	0.008981908	4.20E-04	5	9	3606	68854
[OVER]	GO:0030554	adenyl nucleotide binding	MOLECULAR_FUNCTION	0.009034217	4.23E-04	155	2220	3456	66643
[OVER]	GO:0015267	channel activity	MOLECULAR_FUNCTION	0.009662065	4.57E-04	15	97	3596	68766
[OVER]	GO:0022803	passive transmembrane transporter activity	MOLECULAR_FUNCTION	0.009662065	4.57E-04	15	97	3596	68766
[OVER]	GO:0004028	3-chloroallyl aldehyde dehydrogenase activity	MOLECULAR_FUNCTION	0.009896518	4.76E-04	3	1	3608	68862
[OVER]	GO:0045548	phenylalanine ammonia-lyase activity	MOLECULAR_FUNCTION	0.009896518	4.76E-04	3	1	3608	68862
[OVER]	GO:0016722	oxidoreductase activity, oxidizing metal ions	MOLECULAR_FUNCTION	0.009972411	4.81E-04	8	30	3603	68833
[OVER]	GO:0003950	NAD+ ADP-ribosyltransferase activity	MOLECULAR_FUNCTION	0.012238651	6.04E-04	5	10	3606	68853
[OVER]	GO:0016857	racemase and epimerase activity, acting on carbohydrates and derivatives	MOLECULAR_FUNCTION	0.013833702	6.92E-04	7	24	3604	68839
[OVER]	GO:0042349	guiding stereospecific synthesis activity	MOLECULAR_FUNCTION	0.019419753	0.00101369	4	6	3607	68857
[OVER]	GO:0015075	ion transmembrane transporter activity	MOLECULAR_FUNCTION	0.020106731	0.001052305	42	466	3569	68397
[OVER]	GO:0045430	chalcone isomerase activity	MOLECULAR_FUNCTION	0.021383044	0.001145468	3	2	3608	68861
[OVER]	GO:0015645	fatty acid ligase activity	MOLECULAR_FUNCTION	0.021383044	0.001145468	3	2	3608	68861
[OVER]	GO:0004467	long-chain fatty acid-CoA ligase activity	MOLECULAR_FUNCTION	0.021383044	0.001145468	3	2	3608	68861
[OVER]	GO:0004791	thioredoxin-disulfide reductase activity	MOLECULAR_FUNCTION	0.021383044	0.001145468	3	2	3608	68861
[OVER]	GO:0003978	UDP-glucose 4-epimerase activity	MOLECULAR_FUNCTION	0.021383044	0.001145468	3	2	3608	68861
[OVER]	GO:0016209	antioxidant activity	MOLECULAR_FUNCTION	0.023234912	0.001260587	12	75	3599	68788
[OVER]	GO:0008081	phosphoric diester hydrolase activity	MOLECULAR_FUNCTION	0.023870981	0.001301637	9	45	3602	68818
[OVER]	GO:0004180	carboxypeptidase activity	MOLECULAR_FUNCTION	0.02438942	0.00133659	8	36	3603	68827
[OVER]	GO:0015926	glucosidase activity	MOLECULAR_FUNCTION	0.02461996	0.001352597	10	55	3601	68808
[OVER]	GO:0016760	cellulose synthase (UDP-forming) activity	MOLECULAR_FUNCTION	0.026667105	0.001479679	6	20	3605	68843
[OVER]	GO:0016759	cellulose synthase activity	MOLECULAR_FUNCTION	0.026667105	0.001479679	6	20	3605	68843
[OVER]	GO:0022892	substrate-specific transporter activity	MOLECULAR_FUNCTION	0.027403974	0.001546847	55	671	3556	68192
[OVER]	GO:0016616	oxidoreductase activity, acting on the CH-OH group of donors, NAD or NADP as acceptor	MOLECULAR_FUNCTION	0.027963303	0.00158225	17	135	3594	68728
[OVER]	GO:0016298	lipase activity	MOLECULAR_FUNCTION	0.030046707	0.001712485	10	57	3601	68806
[OVER]	GO:0008422	beta-glucosidase activity	MOLECULAR_FUNCTION	0.031535455	0.001801656	8	38	3603	68825
[OVER]	GO:0016836	hydro-lyase activity	MOLECULAR_FUNCTION	0.033357265	0.001919448	10	58	3601	68805
[OVER]	GO:0016790	thiolester hydrolase activity	MOLECULAR_FUNCTION	0.034214557	0.001978154	5	14	3606	68849
[OVER]	GO:0031406	carboxylic acid binding	MOLECULAR_FUNCTION	0.034930421	0.002029113	11	69	3600	68794
[OVER]	GO:0043177	organic acid binding	MOLECULAR_FUNCTION	0.034930421	0.002029113	11	69	3600	68794
[OVER]	GO:0016854	racemase and epimerase activity	MOLECULAR_FUNCTION	0.03573709	0.002085765	7	30	3604	68833
[OVER]	GO:0004034	aldose 1-epimerase activity	MOLECULAR_FUNCTION	0.037442796	0.002205837	3	3	3608	68860
[OVER]	GO:0003691	double-stranded telomeric DNA binding	MOLECULAR_FUNCTION	0.037442796	0.002205008	4	8	3607	68855
[OVER]	GO:0016872	intramolecular lyase activity	MOLECULAR_FUNCTION	0.037442796	0.002205837	3	3	3608	68860
[OVER]	GO:0015184	L-cystine transmembrane transporter activity	MOLECULAR_FUNCTION	0.040525843	0.002481854	2	0	3609	68863
[OVER]	GO:0072349	modified amino acid transmembrane transporter activity	MOLECULAR_FUNCTION	0.040525843	0.002481854	2	0	3609	68863
[OVER]	GO:0000099	sulfur amino acid transmembrane transporter activity	MOLECULAR_FUNCTION	0.040525843	0.002481854	2	0	3609	68863
[OVER]	GO:0031957	very long-chain fatty acid-CoA ligase activity	MOLECULAR_FUNCTION	0.040525843	0.002481854	2	0	3609	68863
[OVER]	GO:0005102	receptor binding	MOLECULAR_FUNCTION	0.041222298	0.002530153	5	15	3606	68848
[OVER]	GO:0016668	oxidoreductase activity, acting on a sulfur group of donors, NAD(P) as acceptor	MOLECULAR_FUNCTION	0.049411972	0.003059987	4	9	3607	68854
