# Supplementary material for: Time-course transcriptomic analysis of Petunia ×hybrida leaves under water deficit stress using RNA sequencing
Source: PLoS One. 2021 Apr 26;16(4):e0250284. doi: 10.1371/journal.pone.0250284 (PMC8075263; doi:10.1371/journal.pone.0250284)
Supplement: S1 File — (ZIP) [file pone.0250284.s005.zip › Upregulated on day 5.csv]

Tags	GO ID	GO Name	GO Category	FDR	P-Value	Nr Test	Nr Reference	Non Annot Test	Non Annot Reference
[OVER]	GO:0072348	sulfur compound transport	BIOLOGICAL_PROCESS	6.97E-08	1.91E-11	10	24	970	71470
[OVER]	GO:0098661	inorganic anion transmembrane transport	BIOLOGICAL_PROCESS	1.10E-06	7.51E-10	9	26	971	71468
[OVER]	GO:1902358	sulfate transmembrane transport	BIOLOGICAL_PROCESS	1.17E-06	9.59E-10	8	17	972	71477
[OVER]	GO:0098656	anion transmembrane transport	BIOLOGICAL_PROCESS	1.94E-06	2.49E-09	15	135	965	71359
[OVER]	GO:0008272	sulfate transport	BIOLOGICAL_PROCESS	1.94E-06	2.66E-09	8	20	972	71474
[OVER]	GO:0015698	inorganic anion transport	BIOLOGICAL_PROCESS	6.79E-06	1.02E-08	11	68	969	71426
[OVER]	GO:0006820	anion transport	BIOLOGICAL_PROCESS	1.58E-05	2.81E-08	17	217	963	71277
[OVER]	GO:0006790	sulfur compound metabolic process	BIOLOGICAL_PROCESS	6.03E-05	1.16E-07	17	241	963	71253
[OVER]	GO:0006751	glutathione catabolic process	BIOLOGICAL_PROCESS	0.009279075	2.42E-05	3	2	977	71492
[OVER]	GO:0044272	sulfur compound biosynthetic process	BIOLOGICAL_PROCESS	0.009279075	2.31E-05	9	103	971	71391
[OVER]	GO:0042219	cellular modified amino acid catabolic process	BIOLOGICAL_PROCESS	0.017452223	4.78E-05	3	3	977	71491
[OVER]	GO:0009086	methionine biosynthetic process	BIOLOGICAL_PROCESS	0.036361837	1.19E-04	5	31	975	71463
[OVER]	GO:0006555	methionine metabolic process	BIOLOGICAL_PROCESS	0.043008269	1.55E-04	5	33	975	71461
[OVER]	GO:0000101	sulfur amino acid transport	BIOLOGICAL_PROCESS	0.043008269	1.83E-04	2	0	978	71494
[OVER]	GO:0015811	L-cystine transport	BIOLOGICAL_PROCESS	0.043008269	1.83E-04	2	0	978	71494
[OVER]	GO:0005887	integral component of plasma membrane	CELLULAR_COMPONENT	0.036361837	1.20E-04	11	193	969	71301
[OVER]	GO:1901682	sulfur compound transmembrane transporter activity	MOLECULAR_FUNCTION	6.97E-08	1.91E-11	10	24	970	71470
[OVER]	GO:0008509	anion transmembrane transporter activity	MOLECULAR_FUNCTION	3.31E-07	1.36E-10	17	148	963	71346
[OVER]	GO:0015103	inorganic anion transmembrane transporter activity	MOLECULAR_FUNCTION	7.39E-07	4.05E-10	11	48	969	71446
[OVER]	GO:0008271	secondary active sulfate transmembrane transporter activity	MOLECULAR_FUNCTION	1.43E-06	1.37E-09	8	18	972	71476
[OVER]	GO:0015116	sulfate transmembrane transporter activity	MOLECULAR_FUNCTION	1.75E-06	1.92E-09	8	19	972	71475
[OVER]	GO:0015291	secondary active transmembrane transporter activity	MOLECULAR_FUNCTION	1.17E-05	1.92E-08	17	211	963	71283
[OVER]	GO:0022891	substrate-specific transmembrane transporter activity	MOLECULAR_FUNCTION	0.00368785	7.58E-06	24	606	956	70888
[OVER]	GO:0015075	ion transmembrane transporter activity	MOLECULAR_FUNCTION	0.003754676	8.23E-06	21	487	959	71007
[OVER]	GO:0022857	transmembrane transporter activity	MOLECULAR_FUNCTION	0.00390958	9.11E-06	29	830	951	70664
[OVER]	GO:0022804	active transmembrane transporter activity	MOLECULAR_FUNCTION	0.018303652	5.27E-05	18	431	962	71063
[OVER]	GO:0022892	substrate-specific transporter activity	MOLECULAR_FUNCTION	0.023916585	7.21E-05	24	702	956	70792
[OVER]	GO:0016755	transferase activity, transferring amino-acyl groups	MOLECULAR_FUNCTION	0.038308284	1.31E-04	3	5	977	71489
[OVER]	GO:0015184	L-cystine transmembrane transporter activity	MOLECULAR_FUNCTION	0.043008269	1.83E-04	2	0	978	71494
[OVER]	GO:0072349	modified amino acid transmembrane transporter activity	MOLECULAR_FUNCTION	0.043008269	1.83E-04	2	0	978	71494
[OVER]	GO:0000099	sulfur amino acid transmembrane transporter activity	MOLECULAR_FUNCTION	0.043008269	1.83E-04	2	0	978	71494
